# Supplementary material for: Osteoarthritis of the temporomandibular joint in the Eastern Atlantic harbour seal (Phoca vitulina vitulina) from the German North Sea: a study of the lesions seen in dry bone
Source: BMC Vet Res. 2018 May 2;14:150. doi: 10.1186/s12917-018-1473-5 (PMC5930511; doi:10.1186/s12917-018-1473-5)
Supplement: Supplementary file 1 — Data sheet with information on the studied harbour seals. (XLSX 253 kb) [file 12917_2018_1473_MOESM1_ESM.xlsx]

## Sheet: SuppDat
No.	Institute	Cat. Nr.	Broader Region	Collection year	Age at Death [a]	presumed year of birth	Period of birth	Age class	Sex	No. of intravitally lost teeth	No. of tooth fractures	PeriodontitisMaxUpperLeft	PeriodontitisMaxUpperRight	PeriodonitisMaxLowerLeft	PeriodontitisMaxLowerRight	maxPeriodontitis	sumPeriodontitis	sinFM (stage)	sinCM (stage)	dexFM(stage)	dexCM(stage)	MaxTMJ-OA	sumTMJ-OA	Trauma possibility?	Reviewer(s)
1442	Zool Inst Kiel	29939	Wadden Sea of Schleswig-Holstein	1990	9	1981	1976-1984	adult	male	0	0	3	2	2	2	3	9	3	3	3	3	3	12	no	Kahle, Ludolphy
1490	Zool Inst Kiel	28107	Wadden Sea of Schleswig-Holstein	1988	10	1978	1976-1984	adult	male	0	0	3	2	2	3	3	10	3	3	3	3	3	12	no	Kahle, Ludolphy
1662	Zool Inst Kiel	29142	Wadden Sea of Schleswig-Holstein	1988	13	1975	1951-1975	adult	male	0	0	3	2	3	3	3	11	3	3	3	3	3	12	no	Kahle, Ludolphy
1851	Zool Inst Kiel	29534	Wadden Sea of Schleswig-Holstein	1988	16	1972	1951-1975	adult	male	2	0	4	4	2	3	4	13	3	3	3	3	3	12	no	Kahle, Ludolphy
1337	Zool Inst Kiel	31218	Wadden Sea of Schleswig-Holstein	1992	10	1982	1976-1984	adult	female	0	0	2	2	2	2	2	8	3	3	3	3	3	12	?	Kahle, Ludolphy
1301	Zool Inst Kiel	28946	Wadden Sea of Schleswig-Holstein	1988	7	1981	1976-1984	adult	female	0	0	2	2	2	2	2	8	2	2	3	3	3	10	no	Kahle, Ludolphy
1576	Zool Inst Kiel	29354	Wadden Sea of Schleswig-Holstein	1988	10	1978	1976-1984	adult	female	0	0	2	2	2	2	2	8	2	2	3	3	3	10	no	Kahle, Ludolphy
1306	Zool Inst Kiel	28501	Wadden Sea of Schleswig-Holstein	1988	7	1981	1976-1984	adult	female	0	0	2	2	2	2	2	8	1	2	3	3	3	9	no	Kahle, Ludolphy
921	Zool Inst Kiel	29099	Wadden Sea of Schleswig-Holstein	1988	4	1984	1976-1984	juvenile	male	0	2	2	2	3	2	3	9	0	1	3	3	3	7	?	Kahle, Ludolphy
1031	Zool Inst Kiel	27807	Wadden Sea of Schleswig-Holstein	1988	5	1983	1976-1984	juvenile	female	0	0	2	2	3	2	3	9	0	0	3	3	3	6	no	Kahle, Ludolphy
1243	Zool Inst Kiel	29258	Wadden Sea of Schleswig-Holstein	1988	7	1981	1976-1984	adult	male	0	0	2	2	2	2	2	8	0	0	3	3	3	6	no	Kahle, Ludolphy
1283	Zool Inst Kiel	24622	Wadden Sea of Schleswig-Holstein	1983	7	1976	1976-1984	adult	female	0	0	4	3	3	2	4	12	3	3	3	3	3	12	no	Kahle, Ludolphy
1568	Zool Inst Kiel	29432	Wadden Sea of Schleswig-Holstein	1988	10	1978	1976-1984	adult	female	0	0	2	2	2	2	2	8	3	3	3	3	3	12	no	Kahle, Ludolphy
1471	Zool Inst Kiel	28647	Wadden Sea of Schleswig-Holstein	1988	9	1979	1976-1984	adult	male	1	0	3	3	2	2	3	10	3	2	3	3	3	11	no	Kahle, Ludolphy
1460	Zool Inst Kiel	28060	Wadden Sea of Schleswig-Holstein	1988	9	1979	1976-1984	adult	female	0	0	2	2	2	2	2	8	2	2	3	3	3	10	no	Kahle, Ludolphy
1235	Zool Inst Kiel	29204	Wadden Sea of Schleswig-Holstein	1988	7	1981	1976-1984	adult	male	0	0	2	2	2	2	2	8	3	3	3	3	3	12	no	Kahle, Ludolphy
1650	Zool Inst Kiel	29511	Wadden Sea of Schleswig-Holstein	1988	12	1976	1976-1984	adult	male	0	0	2	2	4	3	4	11	3	3	2	3	3	11	?	Kahle, Ludolphy
1760	Zool Inst Kiel	25022	Wadden Sea of Schleswig-Holstein	1984	14	1970	1951-1975	adult	male	0	0	2	3	3	2	3	10	3	3	2	3	3	11	no	Kahle, Ludolphy
1560	Zool Inst Kiel	28032	Wadden Sea of Schleswig-Holstein	1988	10	1978	1976-1984	adult	female	0	2	3	3	2	2	3	10	3	3	2	2	3	10	no	Kahle, Ludolphy
1939	Zool Inst Kiel	29203	Wadden Sea of Schleswig-Holstein	1988	18	1970	1951-1975	adult	female	10	0	4	4	4	4	4	16	3	3	1	2	3	9	no	Kahle, Ludolphy
1352	Zool Inst Kiel	27760	Wadden Sea of Schleswig-Holstein	1988	8	1980	1976-1984	adult	male	0	0	2	2	2	2	2	8	3	3	1	0	3	7	no	Kahle, Ludolphy
257	Zool Inst Kiel	27904	Wadden Sea of Schleswig-Holstein	1988	0.916667	1987	1985-1994	juvenile	male	0	0	0	0	0	0	0	0	3	3	0	0	3	6	no	Kahle, Ludolphy
655	Zool Inst Kiel	29158	Wadden Sea of Schleswig-Holstein	1988	2	1986	1985-1994	juvenile	male	0	0	2	2	3	2	3	9	3	3	0	0	3	6	no	Kahle, Ludolphy
1087	Zool Inst Kiel	29077	Wadden Sea of Schleswig-Holstein	1988	6	1982	1976-1984	adult	male	1	0	2	2	2	2	2	8	3	3	0	0	3	6	no	Kahle, Ludolphy
608	Zool Inst Kiel	28745	Wadden Sea of Schleswig-Holstein	1988	23	1965	1951-1975	adult	male	4	2	3	3	3	3	3	12	3	3	3	3	3	12	no	Kahle, Ludolphy
706	Zool Inst Kiel	28446	Wadden Sea of Schleswig-Holstein	1988	2	1986	1985-1994	juvenile	female	0	0	2	2	2	2	2	8	2	3	3	3	3	11	no	Kahle, Ludolphy
1806	Zool Inst Kiel	27850	Wadden Sea of Schleswig-Holstein	1988	14	1974	1951-1975	adult	female	0	0	3	3	3	3	3	12	2	3	3	3	3	11	no	Kahle, Ludolphy
1950	Zool Inst Kiel	30058	Wadden Sea of Lower Saxony	1988	6	1982	1976-1984	adult	male	0	0	2	2	2	2	2	8	3	2	3	3	3	11	no	Kahle, Ludolphy
19	Zool Inst Kiel	28908	Wadden Sea of Schleswig-Holstein	1988	24	1964	1951-1975	adult	female	1	0	2	2	2	2	2	8	2	2	3	3	3	10	no	Kahle, Kierdorf, Ludolphy
1415	Zool Inst Kiel	29582	Wadden Sea of Schleswig-Holstein	1988	8	1980	1976-1984	adult	female	0	0	2	2	2	2	2	8	2	2	3	3	3	10	no	Kahle, Ludolphy
1627	Zool Inst Kiel	29372	Wadden Sea of Schleswig-Holstein	1988	11	1977	1976-1984	adult	male	0	0	2	2	2	2	2	8	2	2	3	3	3	10	no	Kahle, Ludolphy
1663	Zool Inst Kiel	28362	Wadden Sea of Schleswig-Holstein	1988	13	1975	1951-1975	adult	male	0	0	3	3	2	2	3	10	2	2	3	3	3	10	no	Kahle, Ludolphy
1982	Zool Inst Kiel	27663	Wadden Sea of Schleswig-Holstein	1988	14	1974	1951-1975	adult	female	0	0	4	3	2	2	4	11	2	2	3	3	3	10	no	Kahle, Ludolphy
1740	Zool Inst Kiel	28596	Wadden Sea of Schleswig-Holstein	1988	13	1975	1951-1975	adult	female	0	0	2	2	2	2	2	8	2	1	3	3	3	9	no	Kahle, Ludolphy
1889	Zool Inst Kiel	30034	Wadden Sea of Lower Saxony	1988	18	1970	1951-1975	adult	female	0	0	3	3	3	2	3	11	2	1	3	3	3	9	no	Kahle, Ludolphy
1808	Zool Inst Kiel	29540	Wadden Sea of Schleswig-Holstein	1988	14	1974	1951-1975	adult	female	0	0	2	3	3	2	3	10	1	1	3	3	3	8	no	Kahle, Ludolphy
1077	Zool Inst Kiel	28330	Wadden Sea of Schleswig-Holstein	1988	6	1982	1976-1984	adult	male	0	0	2	2	3	2	3	9	0	0	3	3	3	6	no	Kahle, Ludolphy
1809	Zool Inst Kiel	29245	Wadden Sea of Schleswig-Holstein	1988	14	1974	1951-1975	adult	female	0	0	3	3	3	3	3	12	2	3	2	3	3	10	no	Kahle, Ludolphy
1989	Zool Inst Kiel	25714	Wadden Sea of Schleswig-Holstein	1985	24	1961	1951-1975	adult	female	15	0	4	4	4	4	4	16	2	3	2	3	3	10	no	Kahle, Ludolphy
56	Zool Inst Kiel	27761	Wadden Sea of Schleswig-Holstein	1988	25	1963	1951-1975	adult	male	0	1	4	4	2	2	4	12	2	2	2	3	3	9	?	Kahle, Kierdorf, Ludolphy
1699	Zool Inst Kiel	27648	Wadden Sea of Schleswig-Holstein	1988	12	1976	1976-1984	adult	female	1	1	3	3	3	3	3	12	2	2	2	3	3	9	no	Kahle, Ludolphy
1733	Zool Inst Kiel	28401	Wadden Sea of Schleswig-Holstein	1988	12	1976	1976-1984	adult	female	0	0	2	2	2	2	2	8	2	2	2	3	3	9	no	Kahle, Ludolphy
7	Zool Inst Kiel	29074	Wadden Sea of Schleswig-Holstein	1988	22	1966	1951-1975	adult	female	0	0	2	2	2	2	2	8	2	1	2	3	3	8	no	Kahle, Kierdorf, Ludolphy
1075	Zool Inst Kiel	28295	Wadden Sea of Schleswig-Holstein	1988	6	1982	1976-1984	adult	male	0	0	3	3	2	2	3	10	0	0	2	3	3	5	no	Kahle, Ludolphy
1579	Zool Inst Kiel	28787	Wadden Sea of Schleswig-Holstein	1988	8	1980	1976-1984	adult	male	0	0	2	3	2	2	3	9	1	3	1	3	3	8	no	Kahle, Ludolphy
506	Zool Inst Kiel	27027	Wadden Sea of Schleswig-Holstein	1987	1.5	1985	1985-1994	juvenile	female	0	0	2	2	2	2	2	8	0	3	1	3	3	7	no	Kahle, Ludolphy
1864	Zool Inst Kiel	29188	Wadden Sea of Schleswig-Holstein	1988	17	1971	1951-1975	adult	male	2	0	3	3	2	3	3	11	1	2	1	3	3	7	no	Kahle, Ludolphy
1226	Zool Inst Kiel	28867	Wadden Sea of Schleswig-Holstein	1988	7	1981	1976-1984	adult	male	0	0	2	3	3	3	3	11	1	0	1	3	3	5	no	Kahle, Ludolphy
381	Zool Inst Kiel	22862	Wadden Sea of Schleswig-Holstein	1982	1	1981	1976-1984	juvenile	male	0	0	0	0	0	0	0	0	0	0	0	3	3	3	no	Kahle, Ludolphy
609	Zool Inst Kiel	29360	Wadden Sea of Schleswig-Holstein	1988	18	1970	1951-1975	adult	female	1	0	3	3	2	2	3	10	3	2	3	2	3	10	no	Kahle, Ludolphy
1785	Zool Inst Kiel	30658	Wadden Sea of Hamburg & Elbe Estuary	1988	17	1971	1951-1975	adult	female	0	0	3	3	2	3	3	11	3	2	3	2	3	10	no	Kahle, Ludolphy
1894	Zool Inst Kiel	30029	Wadden Sea of Lower Saxony	1988	7	1981	1976-1984	adult	female	2	0	3	3	3	3	3	12	2	2	3	2	3	9	no	Kahle, Ludolphy
25	Zool Inst Kiel	27671	Wadden Sea of Schleswig-Holstein	1988	24	1964	1951-1975	adult	female	4	0	3	4	4	2	4	13	2	1	3	2	3	8	no	Kahle, Kierdorf, Ludolphy
60	Zool Inst Kiel	28504	Wadden Sea of Schleswig-Holstein	1988	24	1964	1951-1975	adult	female	2	0	4	4	2	2	4	12	2	1	3	2	3	8	no	Kahle, Kierdorf, Ludolphy
1938	Zool Inst Kiel	28880	Wadden Sea of Schleswig-Holstein	1988	18	1970	1951-1975	adult	female	1	0	3	4	3	2	4	12	2	1	3	2	3	8	no	Kahle, Ludolphy
1800	Zool Inst Kiel	30650	Wadden Sea of Lower Saxony	1988	3	1985	1985-1994	juvenile	female	0	0	3	3	2	2	3	10	1	1	3	2	3	7	no	Kahle, Ludolphy
1813	Zool Inst Kiel	27812	Wadden Sea of Schleswig-Holstein	1988	14	1974	1951-1975	adult	female	3	0	4	4	4	4	4	16	3	3	2	2	3	10	no	Kahle, Ludolphy
1985	Zool Inst Kiel	27932	Wadden Sea of Schleswig-Holstein	1988	25	1963	1951-1975	adult	male	3	0	3	4	3	4	4	14	3	3	2	2	3	10	no	Kahle, Ludolphy
26	Zool Inst Kiel	27650	Wadden Sea of Schleswig-Holstein	1988	24	1964	1951-1975	adult	male	1	1	3	4	2	2	4	11	2	3	2	2	3	9	no	Kahle, Kierdorf, Ludolphy
1717	Zool Inst Kiel	28407	Wadden Sea of Schleswig-Holstein	1988	12	1976	1976-1984	adult	female	0	0	2	2	2	2	2	8	2	3	2	2	3	9	no	Kahle, Ludolphy
1724	Zool Inst Kiel	29051	Wadden Sea of Schleswig-Holstein	1988	12	1976	1976-1984	adult	female	1	0	2	2	3	4	4	11	2	3	2	2	3	9	no	Kahle, Ludolphy
1814	Zool Inst Kiel	27806	Wadden Sea of Schleswig-Holstein	1988	14	1974	1951-1975	adult	female	0	0	4	3	3	2	4	12	2	3	2	2	3	9	no	Kahle, Ludolphy
804	Zool Inst Kiel	29387	Wadden Sea of Schleswig-Holstein	1988	3	1985	1985-1994	juvenile	male	0	0	2	2	2	2	2	8	3	3	1	2	3	9	no	Kahle, Ludolphy
1667	Zool Inst Kiel	28347	Wadden Sea of Schleswig-Holstein	1988	13	1975	1951-1975	adult	male	0	0	3	3	3	3	3	12	3	3	1	2	3	9	no	Kahle, Ludolphy
1830	Zool Inst Kiel	28185	Wadden Sea of Schleswig-Holstein	1988	15	1973	1951-1975	adult	female	3	0	3	3	3	3	3	12	3	3	1	2	3	9	no	Kahle, Ludolphy
1672	Zool Inst Kiel	29215	Wadden Sea of Schleswig-Holstein	1988	13	1975	1951-1975	adult	male	0	0	3	3	3	3	3	12	1	3	1	2	3	7	no	Kahle, Ludolphy
1682	Zool Inst Kiel	28350	Wadden Sea of Schleswig-Holstein	1988	11	1977	1976-1984	adult	female	0	0	3	3	3	3	3	12	1	3	1	2	3	7	no	Kahle, Ludolphy
1689	Zool Inst Kiel	28497	Wadden Sea of Schleswig-Holstein	1988	11	1977	1976-1984	adult	female	2	0	3	3	3	3	3	12	1	3	1	2	3	7	no	Kahle, Ludolphy
1759	Zool Inst Kiel	23713	Wadden Sea of Schleswig-Holstein	1983	14	1969	1951-1975	adult	male	5	0	3	3	3	3	3	12	1	3	1	2	3	7	no	Kahle, Ludolphy
737	Zool Inst Kiel	28879	Wadden Sea of Schleswig-Holstein	1988	2	1986	1985-1994	juvenile	female	0	0	2	2	2	2	2	8	2	3	0	2	3	7	no	Kahle, Ludolphy
518	Zool Inst Kiel	26397	Wadden Sea of Schleswig-Holstein	1986	1	1985	1985-1994	juvenile	female	0	0	2	2	0	2	2	6	0	3	0	2	3	5	no	Kahle, Ludolphy
1344	Zool Inst Kiel	27951	Wadden Sea of Schleswig-Holstein	1988	8	1980	1976-1984	adult	male	0	0	2	2	2	2	2	8	1	2	3	1	3	7	no	Kahle, Ludolphy
1280	Zool Inst Kiel	27433	Wadden Sea of Schleswig-Holstein	1987	7	1980	1976-1984	adult	female	0	0	2	2	2	2	2	8	1	1	3	1	3	6	no	Kahle, Ludolphy
1566	Zool Inst Kiel	29485	Wadden Sea of Schleswig-Holstein	1988	10	1978	1976-1984	adult	female	0	0	2	3	3	3	3	11	3	3	2	1	3	9	no	Kahle, Ludolphy
1720	Zool Inst Kiel	27949	Wadden Sea of Schleswig-Holstein	1988	12	1976	1976-1984	adult	female	0	0	2	2	3	3	3	10	3	3	2	1	3	9	no	Kahle, Ludolphy
1712	Zool Inst Kiel	28788	Wadden Sea of Schleswig-Holstein	1988	12	1976	1976-1984	adult	female	1	0	4	3	3	3	4	13	3	3	1	1	3	8	no	Kahle, Ludolphy
1741	Zool Inst Kiel	28978	Wadden Sea of Schleswig-Holstein	1988	13	1975	1951-1975	adult	female	0	0	2	2	2	2	2	8	3	3	1	1	3	8	no	Kahle, Ludolphy
1518	Zool Inst Kiel	29489	Wadden Sea of Schleswig-Holstein	1988	10	1978	1976-1984	adult	male	0	0	3	3	2	2	3	10	2	3	1	1	3	7	no	Kahle, Ludolphy
1036	Zool Inst Kiel	28426	Wadden Sea of Schleswig-Holstein	1988	5	1983	1976-1984	juvenile	female	0	1	2	2	2	2	2	8	3	3	2	0	3	8	no	Kahle, Ludolphy
711	Zool Inst Kiel	28038	Wadden Sea of Schleswig-Holstein	1988	2	1986	1985-1994	juvenile	female	0	0	2	2	2	2	2	8	3	2	1	0	3	6	no	Kahle, Ludolphy
690	Zool Inst Kiel	19344	Wadden Sea of Schleswig-Holstein	1976	2	1974	1951-1975	juvenile	female	0	0	2	2	2	2	2	8	3	3	0	0	3	6	no	Kahle, Ludolphy
785	Zool Inst Kiel	28873	Wadden Sea of Schleswig-Holstein	1988	3	1985	1985-1994	juvenile	male	0	0	2	2	2	2	2	8	3	3	0	0	3	6	no	Kahle, Ludolphy
524	Zool Inst Kiel	28724	Wadden Sea of Schleswig-Holstein	1988	1	1987	1985-1994	juvenile	female	0	0	2	2	2	2	2	8	2	3	0	0	3	5	no	Kahle, Ludolphy
1201	Zool Inst Kiel	29350	Wadden Sea of Schleswig-Holstein	1988	6	1982	1976-1984	adult	male	0	0	2	2	2	2	2	8	3	2	0	0	3	5	no	Kahle, Ludolphy
1229	Zool Inst Kiel	29373	Wadden Sea of Schleswig-Holstein	1988	7	1981	1976-1984	adult	male	0	0	3	2	2	2	3	9	3	1	0	0	3	4	no	Kahle, Ludolphy
5	Zool Inst Kiel	17033	Wadden Sea of Schleswig-Holstein	1975	22	1953	1951-1975	adult	male	6	0	4	4	4	2	4	14	2	2	2	2	2	8	no	Kahle, Kierdorf, Ludolphy
8	Zool Inst Kiel	29146	Wadden Sea of Schleswig-Holstein	1988	22	1966	1951-1975	adult	female	3	0	4	3	4	4	4	15	2	2	2	2	2	8	no	Kahle, Kierdorf, Ludolphy
9	Zool Inst Kiel	28172	Wadden Sea of Schleswig-Holstein	1988	22	1966	1951-1975	adult	female	1	0	2	2	2	2	2	8	2	2	2	2	2	8	no	Kahle, Kierdorf, Ludolphy
10	Zool Inst Kiel	27669	Wadden Sea of Schleswig-Holstein	1988	22	1966	1951-1975	adult	female	4	0	4	4	3	2	4	13	2	2	2	2	2	8	no	Kahle, Kierdorf, Ludolphy
12	Zool Inst Kiel	27912	Wadden Sea of Schleswig-Holstein	1988	22	1966	1951-1975	adult	female	0	0	2	2	2	2	2	8	2	2	2	2	2	8	no	Kahle, Kierdorf, Ludolphy
15	Zool Inst Kiel	29360	Wadden Sea of Schleswig-Holstein	1988	18	1970	1951-1975	adult	female	1	0	3	3	2	2	3	10	2	2	2	2	2	8	no	Kahle, Kierdorf, Ludolphy
17	Zool Inst Kiel	31561	Wadden Sea of Schleswig-Holstein	1994	19	1975	1951-1975	adult	male	6	2	4	4	3	3	4	14	2	2	2	2	2	8	no	Kahle, Kierdorf, Ludolphy
18	Zool Inst Kiel	28505	Wadden Sea of Schleswig-Holstein	1988	19	1969	1951-1975	adult	female	2	0	2	2	4	4	4	12	2	2	2	2	2	8	no	Kahle, Kierdorf, Ludolphy
21	Zool Inst Kiel	25481	Wadden Sea of Schleswig-Holstein	1988	24	1964	1951-1975	adult	female	0	0	3	3	2	4	4	12	2	2	2	2	2	8	no	Kahle, Kierdorf, Ludolphy
28	Zool Inst Kiel	27849	Wadden Sea of Schleswig-Holstein	1988	23	1965	1951-1975	adult	female	5	0	3	3	2	2	3	10	2	2	2	2	2	8	?	Kahle, Kierdorf, Ludolphy
30	Zool Inst Kiel	31457	Wadden Sea of Schleswig-Holstein	1994	23	1971	1951-1975	adult	female	7	0	4	4	3	3	4	14	2	2	2	2	2	8	no	Kahle, Kierdorf, Ludolphy
52	Zool Inst Kiel	29265	Wadden Sea of Schleswig-Holstein	1988	25	1963	1951-1975	adult	female	1	0	4	4	2	4	4	14	2	2	2	2	2	8	no	Kahle, Kierdorf, Ludolphy
55	Zool Inst Kiel	29449	Wadden Sea of Schleswig-Holstein	1988	25	1963	1951-1975	adult	female	0	0	2	3	2	2	3	9	2	2	2	2	2	8	no	Kahle, Kierdorf, Ludolphy
59	Zool Inst Kiel	28555	Wadden Sea of Schleswig-Holstein	1988	24	1964	1951-1975	adult	female	11	0	4	4	3	3	4	14	2	2	2	2	2	8	no	Kahle, Kierdorf, Ludolphy
62	Zool Inst Kiel	28739	Wadden Sea of Schleswig-Holstein	1988	24	1964	1951-1975	adult	female	1	0	4	2	2	2	4	10	2	2	2	2	2	8	no	Kahle, Kierdorf, Ludolphy
74	Zool Inst Kiel	22836	Wadden Sea of Schleswig-Holstein	1982	25	1957	1951-1975	adult	female	1	0	3	2	4	2	4	11	2	2	2	2	2	8	no	Kahle, Kierdorf, Ludolphy
76	Zool Inst Kiel	29306	Wadden Sea of Schleswig-Holstein	1988	25	1963	1951-1975	adult	female	1	0	2	2	3	2	3	9	2	2	2	2	2	8	no	Kahle, Kierdorf, Ludolphy
89	Zool Inst Kiel	28586	Wadden Sea of Schleswig-Holstein	1988	23	1965	1951-1975	adult	male	0	0	2	2	2	2	2	8	2	2	2	2	2	8	no	Kahle, Kierdorf, Ludolphy
90	Zool Inst Kiel	28745	Wadden Sea of Schleswig-Holstein	1988	23	1965	1951-1975	adult	male	3	0	2	2	2	2	2	8	2	2	2	2	2	8	no	Kahle, Kierdorf, Ludolphy
91	Zool Inst Kiel	27965	Wadden Sea of Schleswig-Holstein	1988	23	1965	1951-1975	adult	male	8	0	3	3	2	2	3	10	2	2	2	2	2	8	no	Kahle, Kierdorf, Ludolphy
92	Zool Inst Kiel	29064	Wadden Sea of Schleswig-Holstein	1988	23	1965	1951-1975	adult	male	6	0	3	3	3	3	3	12	2	2	2	2	2	8	no	Kahle, Kierdorf, Ludolphy
95	Zool Inst Kiel	28815	Wadden Sea of Schleswig-Holstein	1988	23	1965	1951-1975	adult	female	2	0	2	4	2	2	4	10	2	2	2	2	2	8	no	Kahle, Kierdorf, Ludolphy
99	Zool Inst Kiel	29069	Wadden Sea of Schleswig-Holstein	1988	23	1965	1951-1975	adult	female	2	0	2	2	2	3	3	9	2	2	2	2	2	8	no	Kahle, Kierdorf, Ludolphy
100	Zool Inst Kiel	29430	Wadden Sea of Schleswig-Holstein	1988	23	1965	1951-1975	adult	female	1	0	2	2	2	2	2	8	2	2	2	2	2	8	no	Kahle, Kierdorf, Ludolphy
102	Zool Inst Kiel	27180	Wadden Sea of Schleswig-Holstein	1987	23	1964	1951-1975	adult	female	0	0	2	2	2	2	2	8	2	2	2	2	2	8	no	Kahle, Kierdorf, Ludolphy
104	Zool Inst Kiel	28054	Wadden Sea of Schleswig-Holstein	1977	24	1953	1951-1975	adult	male	0	0	2	2	2	2	2	8	2	2	2	2	2	8	no	Kahle, Kierdorf, Ludolphy
107	Zool Inst Kiel	29416	Wadden Sea of Schleswig-Holstein	1988	24	1964	1951-1975	adult	female	1	0	2	2	2	2	2	8	2	2	2	2	2	8	no	Kahle, Kierdorf, Ludolphy
110	Zool Inst Kiel	29483	Wadden Sea of Schleswig-Holstein	1988	24	1964	1951-1975	adult	female	4	0	4	2	3	3	4	12	2	2	2	2	2	8	no	Kahle, Kierdorf, Ludolphy
111	Zool Inst Kiel	29407	Wadden Sea of Schleswig-Holstein	1988	24	1964	1951-1975	adult	female	2	0	2	2	2	2	2	8	2	2	2	2	2	8	no	Kahle, Kierdorf, Ludolphy
607	Zool Inst Kiel	28778	Wadden Sea of Schleswig-Holstein	1988	14	1974	1951-1975	adult	female	2	0	3	3	3	3	3	12	2	2	2	2	2	8	no	Kahle, Ludolphy
1384	Zool Inst Kiel	22823	Wadden Sea of Schleswig-Holstein	1982	9	1974	1951-1975	adult	male	4	0	3	3	2	3	3	11	2	2	2	2	2	8	?	Kahle, Ludolphy
1633	Zool Inst Kiel	28891	Wadden Sea of Schleswig-Holstein	1988	12	1976	1976-1984	adult	male	0	0	3	3	2	2	3	10	2	2	2	2	2	8	no	Kahle, Ludolphy
1701	Zool Inst Kiel	26482	Wadden Sea of Schleswig-Holstein	1986	12	1974	1951-1975	adult	female	4	0	3	3	4	4	4	14	2	2	2	2	2	8	no	Kahle, Ludolphy
1703	Zool Inst Kiel	27588	Wadden Sea of Schleswig-Holstein	1988	12	1976	1976-1984	adult	female	5	0	3	3	3	2	3	11	2	2	2	2	2	8	no	Kahle, Ludolphy
1714	Zool Inst Kiel	28325	Wadden Sea of Schleswig-Holstein	1988	12	1976	1976-1984	adult	female	0	0	2	2	2	2	2	8	2	2	2	2	2	8	no	Kahle, Ludolphy
1716	Zool Inst Kiel	29066	Wadden Sea of Schleswig-Holstein	1988	12	1976	1976-1984	adult	female	0	0	4	4	4	4	4	16	2	2	2	2	2	8	no	Kahle, Ludolphy
1751	Zool Inst Kiel	29048	Wadden Sea of Schleswig-Holstein	1988	13	1975	1951-1975	adult	female	0	0	2	3	3	2	3	10	2	2	2	2	2	8	no	Kahle, Ludolphy
1752	Zool Inst Kiel	27592	Wadden Sea of Schleswig-Holstein	1988	13	1975	1951-1975	adult	female	0	0	3	2	2	2	3	9	2	2	2	2	2	8	no	Kahle, Ludolphy
1755	Zool Inst Kiel	27384	Wadden Sea of Schleswig-Holstein	1987	14	1973	1951-1975	adult	male	10	1	4	4	4	4	4	16	2	2	2	2	2	8	?	Kahle, Ludolphy
1777	Zool Inst Kiel	29463	Wadden Sea of Schleswig-Holstein	1988	15	1973	1951-1975	adult	male	14	0	3	3	4	4	4	14	2	2	2	2	2	8	?	Kahle, Ludolphy
1780	Zool Inst Kiel	30779	Wadden Sea of Schleswig-Holstein	1991	13	1978	1976-1984	adult	male	1	0	3	3	3	2	3	11	2	2	2	2	2	8	no	Kahle, Ludolphy
1807	Zool Inst Kiel	28304	Wadden Sea of Schleswig-Holstein	1988	14	1974	1951-1975	adult	female	0	0	4	3	2	2	4	11	2	2	2	2	2	8	no	Kahle, Ludolphy
1810	Zool Inst Kiel	29514	Wadden Sea of Schleswig-Holstein	1988	14	1974	1951-1975	adult	female	0	0	3	2	2	2	3	9	2	2	2	2	2	8	no	Kahle, Ludolphy
1818	Zool Inst Kiel	26200	Wadden Sea of Schleswig-Holstein	1986	15	1971	1951-1975	adult	female	0	0	3	4	3	3	4	13	2	2	2	2	2	8	no	Kahle, Ludolphy
1821	Zool Inst Kiel	27775	Wadden Sea of Schleswig-Holstein	1988	15	1973	1951-1975	adult	female	3	0	2	2	3	4	4	11	2	2	2	2	2	8	?	Kahle, Ludolphy
1836	Zool Inst Kiel	30677	Wadden Sea of Hamburg & Elbe Estuary	1988	22	1966	1951-1975	adult	female	0	0	3	3	3	3	3	12	2	2	2	2	2	8	no	Kahle, Ludolphy
1860	Zool Inst Kiel	29618	Wadden Sea of Schleswig-Holstein	1988	16	1972	1951-1975	adult	male	3	0	3	3	3	3	3	12	2	2	2	2	2	8	no	Kahle, Ludolphy
1919	Zool Inst Kiel	27913	Wadden Sea of Schleswig-Holstein	1988	16	1972	1951-1975	adult	female	0	0	3	3	3	2	3	11	2	2	2	2	2	8	no	Kahle, Ludolphy
1924	Zool Inst Kiel	28033	Wadden Sea of Schleswig-Holstein	1988	17	1971	1951-1975	adult	female	0	0	3	2	2	2	3	9	2	2	2	2	2	8	no	Kahle, Ludolphy
1926	Zool Inst Kiel	28363	Wadden Sea of Schleswig-Holstein	1988	17	1971	1951-1975	adult	female	0	0	3	3	2	2	3	10	2	2	2	2	2	8	no	Kahle, Ludolphy
1930	Zool Inst Kiel	28385	Wadden Sea of Schleswig-Holstein	1988	17	1971	1951-1975	adult	female	1	0	3	4	2	2	4	11	2	2	2	2	2	8	no	Kahle, Ludolphy
1932	Zool Inst Kiel	28641	Wadden Sea of Schleswig-Holstein	1988	18	1970	1951-1975	adult	female	0	0	4	3	2	2	4	11	2	2	2	2	2	8	no	Kahle, Ludolphy
1941	Zool Inst Kiel	28775	Wadden Sea of Schleswig-Holstein	1988	18	1970	1951-1975	adult	female	0	0	3	3	2	2	3	10	2	2	2	2	2	8	no	Kahle, Ludolphy
1943	Zool Inst Kiel	19491	Wadden Sea of Schleswig-Holstein	1977	18	1959	1951-1975	adult	female	0	0	3	3	2	2	3	10	2	2	2	2	2	8	no	Kahle, Ludolphy
175	Zool Inst Kiel	18279	Wadden Sea of Schleswig-Holstein	1976	0.333333	1976	1976-1984	juvenile	male	0	0	0	0	0	0	0	0	1	2	2	2	2	7	no	Kahle, Ludolphy
1634	Zool Inst Kiel	28486	Wadden Sea of Schleswig-Holstein	1988	12	1976	1976-1984	adult	male	0	0	2	2	3	3	3	10	1	2	2	2	2	7	no	Kahle, Ludolphy
1869	Zool Inst Kiel	28772	Wadden Sea of Schleswig-Holstein	1988	18	1970	1951-1975	adult	male	2	0	3	3	4	2	4	12	1	2	2	2	2	7	no	Kahle, Ludolphy
20	Zool Inst Kiel	28630	Wadden Sea of Schleswig-Holstein	1988	24	1964	1951-1975	adult	female	1	0	2	2	2	2	2	8	2	1	2	2	2	7	no	Kahle, Kierdorf, Ludolphy
22	Zool Inst Kiel	28954	Wadden Sea of Schleswig-Holstein	1988	25	1963	1951-1975	adult	female	0	0	3	3	3	3	3	12	2	1	2	2	2	7	no	Kahle, Kierdorf, Ludolphy
49	Zool Inst Kiel	27385	Wadden Sea of Schleswig-Holstein	1987	25	1962	1951-1975	adult	female	2	0	4	3	4	2	4	13	2	1	2	2	2	7	no	Kahle, Kierdorf, Ludolphy
51	Zool Inst Kiel	28176	Wadden Sea of Schleswig-Holstein	1988	25	1963	1951-1975	adult	female	1	0	3	2	2	2	3	9	2	1	2	2	2	7	no	Kahle, Kierdorf, Ludolphy
83	Zool Inst Kiel	28201	Wadden Sea of Schleswig-Holstein	1988	22	1966	1951-1975	adult	female	4	0	2	2	2	2	2	8	2	1	2	2	2	7	no	Kahle, Kierdorf, Ludolphy
96	Zool Inst Kiel	'unbekannt 01'	Wadden Sea of Schleswig-Holstein	1988	23	1965	1951-1975	adult	female	0	0	2	4	2	2	4	10	2	1	2	2	2	7	no	Kahle, Kierdorf, Ludolphy
1338	Zool Inst Kiel	31195	Wadden Sea of Schleswig-Holstein	1993	23	1970	1951-1975	adult	female	1	0	4	4	3	3	4	14	2	1	2	2	2	7	no	Kahle, Ludolphy
1642	Zool Inst Kiel	29231	Wadden Sea of Schleswig-Holstein	1988	12	1976	1976-1984	adult	male	3	0	3	3	3	3	3	12	2	1	2	2	2	7	no	Kahle, Ludolphy
1801	Zool Inst Kiel	22043	Wadden Sea of Schleswig-Holstein	1981	14	1967	1951-1975	adult	female	2	0	4	3	3	2	4	12	2	1	2	2	2	7	no	Kahle, Ludolphy
1812	Zool Inst Kiel	27945	Wadden Sea of Schleswig-Holstein	1988	14	1974	1951-1975	adult	female	0	0	3	4	3	3	4	13	2	1	2	2	2	7	no	Kahle, Ludolphy
1829	Zool Inst Kiel	28503	Wadden Sea of Schleswig-Holstein	1988	15	1973	1951-1975	adult	female	3	0	3	4	3	3	4	13	2	1	2	2	2	7	no	Kahle, Ludolphy
1897	Zool Inst Kiel	30023	Wadden Sea of Lower Saxony	1988	24	1964	1951-1975	adult	female	0	0	3	4	3	3	4	13	2	1	2	2	2	7	no	Kahle, Ludolphy
2	Zool Inst Kiel	27992	Wadden Sea of Schleswig-Holstein	1988	22	1966	1951-1975	adult	female	2	0	3	3	3	3	3	12	1	1	2	2	2	6	no	Kahle, Kierdorf, Ludolphy
4	Zool Inst Kiel	27764	Wadden Sea of Schleswig-Holstein	1988	22	1966	1951-1975	adult	male	4	1	2	2	2	2	2	8	1	1	2	2	2	6	no	Kahle, Kierdorf, Ludolphy
13	Zool Inst Kiel	29349	Wadden Sea of Schleswig-Holstein	1988	22	1966	1951-1975	adult	female	0	0	2	2	2	2	2	8	1	1	2	2	2	6	no	Kahle, Kierdorf, Ludolphy
876	Zool Inst Kiel	29398	Wadden Sea of Schleswig-Holstein	1988	3	1985	1985-1994	juvenile	female	0	0	2	2	3	2	3	9	1	1	2	2	2	6	no	Kahle, Ludolphy
944	Zool Inst Kiel	27026	Wadden Sea of Schleswig-Holstein	1987	5	1982	1976-1984	juvenile	male	7	3	4	4	3	2	4	13	1	1	2	2	2	6	no	Kahle, Ludolphy
1369	Zool Inst Kiel	29505	Wadden Sea of Schleswig-Holstein	1988	8	1980	1976-1984	adult	male	2	0	2	2	4	4	4	12	1	1	2	2	2	6	no	Kahle, Ludolphy
1393	Zool Inst Kiel	28203	Wadden Sea of Schleswig-Holstein	1988	8	1980	1976-1984	adult	female	0	0	2	2	2	2	2	8	1	1	2	2	2	6	no	Kahle, Ludolphy
1447	Zool Inst Kiel	29442	Wadden Sea of Schleswig-Holstein	1988	9	1979	1976-1984	adult	male	0	2	2	3	2	2	3	9	1	1	2	2	2	6	no	Kahle, Ludolphy
1565	Zool Inst Kiel	29219	Wadden Sea of Schleswig-Holstein	1988	10	1978	1976-1984	adult	female	0	0	3	3	3	2	3	11	1	1	2	2	2	6	no	Kahle, Ludolphy
1655	Zool Inst Kiel	31196	Wadden Sea of Schleswig-Holstein	1993	12	1981	1976-1984	adult	male	0	0	3	2	3	2	3	10	1	1	2	2	2	6	no	Kahle, Ludolphy
1666	Zool Inst Kiel	28193	Wadden Sea of Schleswig-Holstein	1988	13	1975	1951-1975	adult	male	1	0	2	3	3	3	3	11	1	1	2	2	2	6	no	Kahle, Ludolphy
1702	Zool Inst Kiel	27803	Wadden Sea of Schleswig-Holstein	1988	12	1976	1976-1984	adult	female	0	0	2	2	3	3	3	10	1	1	2	2	2	6	no	Kahle, Ludolphy
1783	Zool Inst Kiel	30660	Wadden Sea of Hamburg & Elbe Estuary	1988	13	1975	1951-1975	adult	male	2	0	2	3	4	2	4	11	1	1	2	2	2	6	?	Kahle, Ludolphy
1804	Zool Inst Kiel	29122	Wadden Sea of Schleswig-Holstein	1988	14	1974	1951-1975	adult	female	0	0	3	2	3	3	3	11	1	1	2	2	2	6	no	Kahle, Ludolphy
1871	Zool Inst Kiel	29082	Wadden Sea of Schleswig-Holstein	1988	18	1970	1951-1975	adult	male	2	0	3	2	4	4	4	13	1	1	2	2	2	6	no	Kahle, Ludolphy
1708	Zool Inst Kiel	28394	Wadden Sea of Schleswig-Holstein	1988	12	1976	1976-1984	adult	female	0	0	3	2	2	2	3	9	0	1	2	2	2	5	no	Kahle, Ludolphy
1146	Zool Inst Kiel	28269	Wadden Sea of Schleswig-Holstein	1988	6	1982	1976-1984	adult	female	0	0	2	2	2	2	2	8	0	0	2	2	2	4	no	Kahle, Ludolphy
1533	Zool Inst Kiel	29584	Wadden Sea of Schleswig-Holstein	1988	9	1979	1976-1984	adult	female	0	0	2	2	2	2	2	8	0	0	2	2	2	4	no	Kahle, Ludolphy
14	Zool Inst Kiel	29336	Wadden Sea of Schleswig-Holstein	1988	18	1970	1951-1975	adult	female	0	0	2	2	2	3	3	9	2	2	1	2	2	7	no	Kahle, Kierdorf, Ludolphy
605	Zool Inst Kiel	28781	Wadden Sea of Schleswig-Holstein	1988	16	1972	1951-1975	adult	male	0	0	2	2	3	3	3	10	2	2	1	2	2	7	no	Kahle, Ludolphy
1987	Zool Inst Kiel	27902	Wadden Sea of Schleswig-Holstein	1988	20	1968	1951-1975	adult	female	1	0	2	4	2	4	4	12	2	2	1	2	2	7	no	Kahle, Ludolphy
6	Zool Inst Kiel	29580	Wadden Sea of Schleswig-Holstein	1988	22	1966	1951-1975	adult	female	1	0	2	2	2	3	3	9	1	2	1	2	2	6	no	Kahle, Kierdorf, Ludolphy
16	Zool Inst Kiel	30600	Wadden Sea of Schleswig-Holstein	1991	19	1972	1951-1975	adult	female	1	3	2	2	2	2	2	8	1	2	1	2	2	6	no	Kahle, Kierdorf, Ludolphy
84	Zool Inst Kiel	17243	Wadden Sea of Schleswig-Holstein	1975	22	1953	1951-1975	adult	female	0	1	2	2	2	2	2	8	1	2	1	2	2	6	no	Kahle, Kierdorf, Ludolphy
441	Zool Inst Kiel	27715	Wadden Sea of Schleswig-Holstein	1988	0.916667	1987	1985-1994	juvenile	female	0	0	2	2	0	2	2	6	1	2	1	2	2	6	no	Kahle, Ludolphy
553	Zool Inst Kiel	28012	Wadden Sea of Schleswig-Holstein	1988	1	1987	1985-1994	juvenile	female	0	0	2	2	2	2	2	8	1	2	1	2	2	6	no	Kahle, Ludolphy
1347	Zool Inst Kiel	28049	Wadden Sea of Schleswig-Holstein	1988	8	1980	1976-1984	adult	male	0	0	3	3	2	2	3	10	1	2	1	2	2	6	no	Kahle, Ludolphy
1361	Zool Inst Kiel	31277	Wadden Sea of Schleswig-Holstein	1993	18	1975	1951-1975	adult	male	11	0	3	3	3	3	3	12	1	2	1	2	2	6	?	Kahle, Ludolphy
1364	Zool Inst Kiel	29467	Wadden Sea of Schleswig-Holstein	1988	8	1980	1976-1984	adult	male	0	0	3	3	3	2	3	11	1	2	1	2	2	6	no	Kahle, Ludolphy
1368	Zool Inst Kiel	29510	Wadden Sea of Schleswig-Holstein	1988	8	1980	1976-1984	adult	male	0	0	2	2	3	3	3	10	1	2	1	2	2	6	no	Kahle, Ludolphy
1382	Zool Inst Kiel	29083	Wadden Sea of Schleswig-Holstein	1988	9	1979	1976-1984	adult	male	1	0	2	2	2	3	3	9	1	2	1	2	2	6	no	Kahle, Ludolphy
1383	Zool Inst Kiel	27670	Wadden Sea of Schleswig-Holstein	1988	9	1979	1976-1984	adult	male	0	0	3	2	2	2	3	9	1	2	1	2	2	6	no	Kahle, Ludolphy
1451	Zool Inst Kiel	29386	Wadden Sea of Schleswig-Holstein	1988	9	1979	1976-1984	adult	male	0	0	2	2	2	3	3	9	1	2	1	2	2	6	no	Kahle, Ludolphy
1473	Zool Inst Kiel	28589	Wadden Sea of Schleswig-Holstein	1988	9	1979	1976-1984	adult	male	0	0	3	3	2	2	3	10	1	2	1	2	2	6	no	Kahle, Ludolphy
1474	Zool Inst Kiel	28888	Wadden Sea of Schleswig-Holstein	1988	9	1979	1976-1984	adult	male	0	0	3	3	2	2	3	10	1	2	1	2	2	6	no	Kahle, Ludolphy
1483	Zool Inst Kiel	28286	Wadden Sea of Schleswig-Holstein	1988	10	1978	1976-1984	adult	male	0	0	2	3	2	2	3	9	1	2	1	2	2	6	?	Kahle, Ludolphy
1487	Zool Inst Kiel	31520	Wadden Sea of Schleswig-Holstein	1994	10	1984	1976-1984	adult	male	0	0	2	2	2	2	2	8	1	2	1	2	2	6	?	Kahle, Ludolphy
1505	Zool Inst Kiel	28812	Wadden Sea of Schleswig-Holstein	1988	10	1978	1976-1984	adult	male	0	0	2	2	2	2	2	8	1	2	1	2	2	6	no	Kahle, Ludolphy
1521	Zool Inst Kiel	29462	Wadden Sea of Schleswig-Holstein	1988	10	1978	1976-1984	adult	male	0	0	2	2	2	2	2	8	1	2	1	2	2	6	no	Kahle, Ludolphy
1620	Zool Inst Kiel	29202	Wadden Sea of Schleswig-Holstein	1988	10	1978	1976-1984	adult	male	0	0	2	2	3	2	3	9	1	2	1	2	2	6	no	Kahle, Ludolphy
1624	Zool Inst Kiel	29342	Wadden Sea of Schleswig-Holstein	1988	11	1977	1976-1984	adult	male	1	0	2	2	4	3	4	11	1	2	1	2	2	6	no	Kahle, Ludolphy
1629	Zool Inst Kiel	28353	Wadden Sea of Schleswig-Holstein	1988	11	1977	1976-1984	adult	male	0	0	3	2	2	2	3	9	1	2	1	2	2	6	no	Kahle, Ludolphy
1637	Zool Inst Kiel	28273	Wadden Sea of Schleswig-Holstein	1988	12	1976	1976-1984	adult	male	2	0	2	3	2	3	3	10	1	2	1	2	2	6	no	Kahle, Ludolphy
1641	Zool Inst Kiel	28102	Wadden Sea of Schleswig-Holstein	1988	12	1976	1976-1984	adult	male	1	0	2	2	3	3	3	10	1	2	1	2	2	6	no	Kahle, Ludolphy
1660	Zool Inst Kiel	29297	Wadden Sea of Schleswig-Holstein	1988	13	1975	1951-1975	adult	male	2	0	4	3	3	2	4	12	1	2	1	2	2	6	no	Kahle, Ludolphy
1670	Zool Inst Kiel	28434	Wadden Sea of Schleswig-Holstein	1988	13	1975	1951-1975	adult	male	0	0	3	3	3	3	3	12	1	2	1	2	2	6	no	Kahle, Ludolphy
1674	Zool Inst Kiel	22041	Wadden Sea of Schleswig-Holstein	1981	13	1968	1951-1975	adult	male	0	0	2	2	2	3	3	9	1	2	1	2	2	6	no	Kahle, Ludolphy
1773	Zool Inst Kiel	29161	Wadden Sea of Schleswig-Holstein	1988	15	1973	1951-1975	adult	male	5	1	4	3	3	4	4	14	1	2	1	2	2	6	no	Kahle, Ludolphy
1825	Zool Inst Kiel	27697	Wadden Sea of Schleswig-Holstein	1988	15	1973	1951-1975	adult	female	0	0	3	3	2	2	3	10	1	2	1	2	2	6	no	Kahle, Ludolphy
1858	Zool Inst Kiel	28288	Wadden Sea of Schleswig-Holstein	1988	16	1972	1951-1975	adult	male	2	0	3	4	3	2	4	12	1	2	1	2	2	6	no	Kahle, Ludolphy
1861	Zool Inst Kiel	29617	Wadden Sea of Schleswig-Holstein	1988	17	1971	1951-1975	adult	male	7	0	3	4	3	4	4	14	1	2	1	2	2	6	no	Kahle, Ludolphy
1925	Zool Inst Kiel	28287	Wadden Sea of Schleswig-Holstein	1988	17	1971	1951-1975	adult	female	3	0	4	4	2	2	4	12	1	2	1	2	2	6	no	Kahle, Ludolphy
1933	Zool Inst Kiel	29212	Wadden Sea of Schleswig-Holstein	1988	18	1970	1951-1975	adult	female	0	1	2	2	3	2	3	9	1	2	1	2	2	6	no	Kahle, Ludolphy
1937	Zool Inst Kiel	28390	Wadden Sea of Schleswig-Holstein	1988	18	1970	1951-1975	adult	female	1	0	4	4	2	2	4	12	1	2	1	2	2	6	no	Kahle, Ludolphy
1940	Zool Inst Kiel	22298	Wadden Sea of Schleswig-Holstein	1978	18	1960	1951-1975	adult	female	1	0	3	3	2	2	3	10	1	2	1	2	2	6	no	Kahle, Ludolphy
1946	Zool Inst Kiel	30678	Wadden Sea of Lower Saxony	1988	10	1978	1976-1984	adult	female	6	0	4	4	3	3	4	14	1	2	1	2	2	6	no	Kahle, Ludolphy
1656	Zool Inst Kiel	29107	Wadden Sea of Schleswig-Holstein	1988	13	1975	1951-1975	adult	male	3	0	2	3	3	3	3	11	2	1	1	2	2	6	no	Kahle, Ludolphy
87	Zool Inst Kiel	29814	Wadden Sea of Schleswig-Holstein	1990	23	1967	1951-1975	adult	male	8	1	3	3	3	3	3	12	1	1	1	2	2	5	no	Kahle, Kierdorf, Ludolphy
1367	Zool Inst Kiel	29464	Wadden Sea of Schleswig-Holstein	1988	8	1980	1976-1984	adult	male	2	0	2	3	2	2	3	9	1	1	1	2	2	5	no	Kahle, Ludolphy
1374	Zool Inst Kiel	29559	Wadden Sea of Schleswig-Holstein	1988	8	1980	1976-1984	adult	male	0	0	3	3	3	3	3	12	1	1	1	2	2	5	no	Kahle, Ludolphy
1379	Zool Inst Kiel	28391	Wadden Sea of Schleswig-Holstein	1988	9	1979	1976-1984	adult	male	0	0	2	2	2	2	2	8	1	1	1	2	2	5	no	Kahle, Ludolphy
1381	Zool Inst Kiel	28027	Wadden Sea of Schleswig-Holstein	1988	9	1979	1976-1984	adult	male	0	0	2	2	2	2	2	8	1	1	1	2	2	5	no	Kahle, Ludolphy
1550	Zool Inst Kiel	28340	Wadden Sea of Schleswig-Holstein	1988	10	1978	1976-1984	adult	female	1	0	2	3	2	4	4	11	1	1	1	2	2	5	no	Kahle, Ludolphy
1594	Zool Inst Kiel	28747	Wadden Sea of Schleswig-Holstein	1988	8	1980	1976-1984	adult	male	0	0	2	2	2	3	3	9	1	1	1	2	2	5	no	Kahle, Ludolphy
1630	Zool Inst Kiel	28188	Wadden Sea of Schleswig-Holstein	1988	12	1976	1976-1984	adult	male	1	0	2	2	3	2	3	9	1	1	1	2	2	5	no	Kahle, Ludolphy
1632	Zool Inst Kiel	28651	Wadden Sea of Schleswig-Holstein	1988	12	1976	1976-1984	adult	male	0	0	3	3	2	2	3	10	1	1	1	2	2	5	?	Kahle, Ludolphy
1638	Zool Inst Kiel	28442	Wadden Sea of Schleswig-Holstein	1988	12	1976	1976-1984	adult	male	0	0	2	2	2	2	2	8	1	1	1	2	2	5	no	Kahle, Ludolphy
1677	Zool Inst Kiel	28459	Wadden Sea of Schleswig-Holstein	1988	11	1977	1976-1984	adult	female	1	0	2	2	3	2	3	9	1	1	1	2	2	5	no	Kahle, Ludolphy
1686	Zool Inst Kiel	28977	Wadden Sea of Schleswig-Holstein	1988	11	1977	1976-1984	adult	female	0	0	2	2	2	2	2	8	1	1	1	2	2	5	no	Kahle, Ludolphy
1739	Zool Inst Kiel	30997	Heligoland	1992	13	1979	1976-1984	adult	female	0	0	3	4	3	3	4	13	1	1	1	2	2	5	no	Kahle, Ludolphy
1742	Zool Inst Kiel	28957	Wadden Sea of Schleswig-Holstein	1988	13	1975	1951-1975	adult	female	0	0	3	2	3	2	3	10	1	1	1	2	2	5	no	Kahle, Ludolphy
1750	Zool Inst Kiel	28187	Wadden Sea of Schleswig-Holstein	1988	13	1975	1951-1975	adult	female	0	0	2	3	2	2	3	9	1	1	1	2	2	5	no	Kahle, Ludolphy
1763	Zool Inst Kiel	31247	Wadden Sea of Schleswig-Holstein	1993	14	1979	1976-1984	adult	male	1	0	3	3	4	2	4	12	1	1	1	2	2	5	no	Kahle, Ludolphy
1766	Zool Inst Kiel	29383	Wadden Sea of Schleswig-Holstein	1988	14	1974	1951-1975	adult	male	1	0	3	4	3	2	4	12	1	1	1	2	2	5	no	Kahle, Ludolphy
1769	Zool Inst Kiel	29399	Wadden Sea of Schleswig-Holstein	1988	14	1974	1951-1975	adult	male	0	0	3	3	3	2	3	11	1	1	1	2	2	5	no	Kahle, Ludolphy
1771	Zool Inst Kiel	29038	Wadden Sea of Schleswig-Holstein	1988	14	1974	1951-1975	adult	male	4	0	3	3	4	3	4	13	1	1	1	2	2	5	no	Kahle, Ludolphy
1778	Zool Inst Kiel	29539	Wadden Sea of Schleswig-Holstein	1988	15	1973	1951-1975	adult	male	8	0	2	3	4	3	4	12	1	1	1	2	2	5	no	Kahle, Ludolphy
1781	Zool Inst Kiel	31563	Wadden Sea of Schleswig-Holstein	1994	11	1983	1976-1984	adult	male	0	0	3	3	2	2	3	10	1	1	1	2	2	5	no	Kahle, Ludolphy
1786	Zool Inst Kiel	30646	Wadden Sea of Hamburg & Elbe Estuary	1988	10	1978	1976-1984	adult	female	0	0	3	3	2	2	3	10	1	1	1	2	2	5	no	Kahle, Ludolphy
1872	Zool Inst Kiel	31515	Wadden Sea of Schleswig-Holstein	1994	17	1977	1976-1984	adult	male	0	0	3	3	2	2	3	10	1	1	1	2	2	5	no	Kahle, Ludolphy
1920	Zool Inst Kiel	28889	Wadden Sea of Schleswig-Holstein	1988	16	1972	1951-1975	adult	female	0	0	4	4	3	2	4	13	1	1	1	2	2	5	no	Kahle, Ludolphy
1921	Zool Inst Kiel	29756	Wadden Sea of Schleswig-Holstein	1990	16	1974	1951-1975	adult	female	0	0	3	3	2	2	3	10	1	1	1	2	2	5	no	Kahle, Ludolphy
1934	Zool Inst Kiel	28396	Wadden Sea of Schleswig-Holstein	1988	18	1970	1951-1975	adult	female	0	0	3	3	2	2	3	10	1	1	1	2	2	5	no	Kahle, Ludolphy
1935	Zool Inst Kiel	28979	Wadden Sea of Schleswig-Holstein	1988	18	1970	1951-1975	adult	female	0	0	3	3	2	3	3	11	1	1	1	2	2	5	no	Kahle, Ludolphy
1936	Zool Inst Kiel	28396	Wadden Sea of Schleswig-Holstein	1988	18	1970	1951-1975	adult	female	0	0	3	3	2	2	3	10	1	1	1	2	2	5	no	Kahle, Ludolphy
1976	Zool Inst Kiel	27900	Wadden Sea of Schleswig-Holstein	1988	10	1978	1976-1984	adult	male	0	0	3	3	2	2	3	10	1	1	1	2	2	5	no	Kahle, Ludolphy
27	Zool Inst Kiel	31517	Wadden Sea of Schleswig-Holstein	1994	24	1970	1951-1975	adult	male	7	0	2	2	2	2	2	8	0	1	1	2	2	4	?	Kahle, Kierdorf, Ludolphy
1899	Zool Inst Kiel	30056	Wadden Sea of Lower Saxony	1988	12	1976	1976-1984	adult	male	0	0	2	2	2	2	2	8	0	1	1	2	2	4	no	Kahle, Ludolphy
1339	Zool Inst Kiel	31132	Wadden Sea of Schleswig-Holstein	1992	9	1983	1976-1984	adult	male	1	0	2	4	2	2	4	10	1	0	1	2	2	4	no	Kahle, Ludolphy
1476	Zool Inst Kiel	28510	Wadden Sea of Schleswig-Holstein	1988	9	1979	1976-1984	adult	male	0	0	3	3	4	3	4	13	1	0	1	2	2	4	no	Kahle, Ludolphy
1737	Zool Inst Kiel	31319	Wadden Sea of Schleswig-Holstein	1993	13	1980	1976-1984	adult	male	0	0	3	2	3	3	3	11	1	0	1	2	2	4	no	Kahle, Ludolphy
615	Zool Inst Kiel	22092	Wadden Sea of Schleswig-Holstein	1981	2	1979	1976-1984	juvenile	male	0	0	2	2	2	2	2	8	0	0	1	2	2	3	no	Kahle, Ludolphy
1102	Zool Inst Kiel	29055	Wadden Sea of Schleswig-Holstein	1988	6	1982	1976-1984	adult	male	0	0	3	3	2	2	3	10	0	0	1	2	2	3	no	Kahle, Ludolphy
1163	Zool Inst Kiel	28674	Wadden Sea of Schleswig-Holstein	1988	6	1982	1976-1984	adult	female	0	0	2	2	2	2	2	8	1	2	0	2	2	5	no	Kahle, Ludolphy
1664	Zool Inst Kiel	29404	Wadden Sea of Schleswig-Holstein	1988	13	1975	1951-1975	adult	male	5	0	2	3	3	3	3	11	1	2	0	2	2	5	no	Kahle, Ludolphy
178	Zool Inst Kiel	17469	Wadden Sea of Schleswig-Holstein	1976	0.5	1975	1951-1975	juvenile	male	0	0	0	0	0	0	0	0	0	2	0	2	2	4	no	Kahle, Ludolphy
471	Zool Inst Kiel	31048	Wadden Sea of Schleswig-Holstein	1992	0.416667	1992	1985-1994	juvenile	female	0	0	2	2	0	0	2	4	0	2	0	2	2	4	no	Kahle, Ludolphy
740	Zool Inst Kiel	28667	Wadden Sea of Schleswig-Holstein	1988	2	1986	1985-1994	juvenile	female	0	0	2	2	2	2	2	8	0	2	0	2	2	4	no	Kahle, Ludolphy
817	Zool Inst Kiel	22044	Wadden Sea of Schleswig-Holstein	1981	3	1978	1976-1984	juvenile	female	0	0	2	2	2	2	2	8	0	2	0	2	2	4	no	Kahle, Ludolphy
1093	Zool Inst Kiel	29237	Wadden Sea of Schleswig-Holstein	1988	6	1982	1976-1984	adult	male	0	0	3	3	3	3	3	12	0	2	0	2	2	4	no	Kahle, Ludolphy
1356	Zool Inst Kiel	28204	Wadden Sea of Schleswig-Holstein	1988	8	1980	1976-1984	adult	male	0	0	3	2	2	2	3	9	0	2	0	2	2	4	no	Kahle, Ludolphy
1653	Zool Inst Kiel	30996	Wadden Sea of Schleswig-Holstein	1992	12	1980	1976-1984	adult	male	0	0	3	3	2	2	3	10	0	2	0	2	2	4	?	Kahle, Ludolphy
1190	Zool Inst Kiel	29519	Wadden Sea of Schleswig-Holstein	1988	6	1982	1976-1984	adult	male	0	0	2	2	2	2	2	8	0	1	0	2	2	3	no	Kahle, Ludolphy
1249	Zool Inst Kiel	29251	Wadden Sea of Schleswig-Holstein	1988	7	1981	1976-1984	adult	male	0	0	2	2	2	2	2	8	0	1	0	2	2	3	no	Kahle, Ludolphy
474	Zool Inst Kiel	27865	Wadden Sea of Schleswig-Holstein	1988	0.916667	1987	1985-1994	juvenile	female	0	0	2	2	2	2	2	8	0	0	0	2	2	2	no	Kahle, Ludolphy
1011	Zool Inst Kiel	26598	Wadden Sea of Schleswig-Holstein	1986	5	1981	1976-1984	juvenile	female	0	0	3	3	2	3	3	11	0	0	0	2	2	2	no	Kahle, Ludolphy
1123	Zool Inst Kiel	29224	Wadden Sea of Schleswig-Holstein	1988	5	1983	1976-1984	juvenile	female	0	0	2	2	2	2	2	8	0	0	0	2	2	2	no	Kahle, Ludolphy
1124	Zool Inst Kiel	28856	Wadden Sea of Schleswig-Holstein	1988	5	1983	1976-1984	juvenile	female	0	0	2	2	2	2	2	8	0	0	0	2	2	2	no	Kahle, Ludolphy
3	Zool Inst Kiel	28168	Wadden Sea of Schleswig-Holstein	1988	22	1966	1951-1975	adult	male	9	0	4	4	4	4	4	16	2	2	2	1	2	7	no	Kahle, Kierdorf, Ludolphy
50	Zool Inst Kiel	28784	Wadden Sea of Schleswig-Holstein	1988	25	1963	1951-1975	adult	female	4	2	3	2	3	3	3	11	2	2	2	1	2	7	no	Kahle, Kierdorf, Ludolphy
58	Zool Inst Kiel	28189	Wadden Sea of Schleswig-Holstein	1988	24	1964	1951-1975	adult	female	1	0	2	2	2	2	2	8	2	2	2	1	2	7	no	Kahle, Kierdorf, Ludolphy
97	Zool Inst Kiel	28947	Wadden Sea of Schleswig-Holstein	1988	23	1965	1951-1975	adult	female	2	0	3	3	2	2	3	10	2	2	2	1	2	7	no	Kahle, Kierdorf, Ludolphy
101	Zool Inst Kiel	29319	Wadden Sea of Schleswig-Holstein	1988	23	1965	1951-1975	adult	female	0	0	2	2	2	2	2	8	2	2	2	1	2	7	no	Kahle, Kierdorf, Ludolphy
112	Zool Inst Kiel	17034	Wadden Sea of Schleswig-Holstein	1975	24	1951	1951-1975	adult	female	0	0	2	2	2	2	2	8	2	2	2	1	2	7	no	Kahle, Kierdorf, Ludolphy
953	Zool Inst Kiel	31278	Wadden Sea of Schleswig-Holstein	1993	5	1988	1985-1994	juvenile	male	0	0	3	3	3	2	3	11	2	2	2	1	2	7	no	Kahle, Ludolphy
1635	Zool Inst Kiel	29240	Wadden Sea of Schleswig-Holstein	1988	12	1976	1976-1984	adult	male	1	0	2	4	2	3	4	11	2	2	2	1	2	7	no	Kahle, Ludolphy
1791	Zool Inst Kiel	30642	Wadden Sea of Hamburg & Elbe Estuary	1988	9	1979	1976-1984	adult	male	1	0	3	3	3	3	3	12	2	2	2	1	2	7	no	Kahle, Ludolphy
1866	Zool Inst Kiel	28345	Wadden Sea of Schleswig-Holstein	1988	18	1970	1951-1975	adult	male	2	0	4	4	3	2	4	13	2	2	2	1	2	7	no	Kahle, Ludolphy
993	Zool Inst Kiel	29397	Wadden Sea of Schleswig-Holstein	1988	4	1984	1976-1984	juvenile	female	0	0	2	2	2	2	2	8	1	2	2	1	2	6	no	Kahle, Ludolphy
54	Zool Inst Kiel	28320	Wadden Sea of Schleswig-Holstein	1988	25	1963	1951-1975	adult	female	0	0	2	2	2	2	2	8	2	1	2	1	2	6	no	Kahle, Kierdorf, Ludolphy
57	Zool Inst Kiel	28493	Wadden Sea of Schleswig-Holstein	1988	24	1964	1951-1975	adult	female	1	0	2	3	2	2	3	9	2	1	2	1	2	6	no	Kahle, Kierdorf, Ludolphy
82	Zool Inst Kiel	28792	Wadden Sea of Schleswig-Holstein	1988	22	1966	1951-1975	adult	female	0	0	3	3	2	2	3	10	2	1	2	1	2	6	no	Kahle, Kierdorf, Ludolphy
98	Zool Inst Kiel	27236	Wadden Sea of Schleswig-Holstein	1987	23	1964	1951-1975	adult	female	0	0	2	2	2	2	2	8	2	1	2	1	2	6	no	Kahle, Kierdorf, Ludolphy
103	Zool Inst Kiel	28635	Wadden Sea of Schleswig-Holstein	1988	23	1965	1951-1975	adult	female	0	0	2	2	2	2	2	8	2	1	2	1	2	6	no	Kahle, Kierdorf, Ludolphy
1661	Zool Inst Kiel	29165	Wadden Sea of Schleswig-Holstein	1988	13	1975	1951-1975	adult	male	0	0	3	2	3	2	3	10	2	1	2	1	2	6	no	Kahle, Ludolphy
1718	Zool Inst Kiel	29285	Wadden Sea of Schleswig-Holstein	1988	12	1976	1976-1984	adult	female	0	0	2	3	2	2	3	9	2	1	2	1	2	6	no	Kahle, Ludolphy
1726	Zool Inst Kiel	29380	Wadden Sea of Schleswig-Holstein	1988	12	1976	1976-1984	adult	female	3	0	2	3	3	3	3	11	2	1	2	1	2	6	no	Kahle, Ludolphy
1728	Zool Inst Kiel	29155	Wadden Sea of Schleswig-Holstein	1988	12	1976	1976-1984	adult	female	0	0	3	2	2	3	3	10	2	1	2	1	2	6	no	Kahle, Ludolphy
1762	Zool Inst Kiel	31458	Heligoland	1994	14	1980	1976-1984	adult	male	3	0	3	4	3	3	4	13	2	1	2	1	2	6	no	Kahle, Ludolphy
1768	Zool Inst Kiel	29035	Wadden Sea of Schleswig-Holstein	1988	14	1974	1951-1975	adult	male	1	1	2	2	4	2	4	10	2	1	2	1	2	6	no	Kahle, Ludolphy
1816	Zool Inst Kiel	28637	Wadden Sea of Schleswig-Holstein	1988	14	1974	1951-1975	adult	female	2	0	4	4	3	3	4	14	2	1	2	1	2	6	no	Kahle, Ludolphy
1819	Zool Inst Kiel	24463	Wadden Sea of Lower Saxony	1983	15	1968	1951-1975	adult	female	0	0	3	3	3	3	3	12	2	1	2	1	2	6	no	Kahle, Ludolphy
1822	Zool Inst Kiel	27649	Wadden Sea of Schleswig-Holstein	1988	15	1973	1951-1975	adult	female	3	0	3	3	3	3	3	12	2	1	2	1	2	6	no	Kahle, Ludolphy
1863	Zool Inst Kiel	29934	Wadden Sea of Schleswig-Holstein	1990	17	1973	1951-1975	adult	male	1	0	3	3	2	2	3	10	2	1	2	1	2	6	no	Kahle, Ludolphy
1923	Zool Inst Kiel	29490	Wadden Sea of Schleswig-Holstein	1988	17	1971	1951-1975	adult	female	6	0	4	4	2	2	4	12	2	1	2	1	2	6	no	Kahle, Ludolphy
1927	Zool Inst Kiel	28026	Wadden Sea of Schleswig-Holstein	1988	17	1971	1951-1975	adult	female	13	0	4	4	4	4	4	16	2	1	2	1	2	6	no	Kahle, Ludolphy
1928	Zool Inst Kiel	28883	Wadden Sea of Schleswig-Holstein	1988	17	1971	1951-1975	adult	female	0	0	2	2	2	2	2	8	2	1	2	1	2	6	no	Kahle, Ludolphy
1931	Zool Inst Kiel	27808	Wadden Sea of Schleswig-Holstein	1988	18	1970	1951-1975	adult	female	1	0	3	4	2	3	4	12	2	1	2	1	2	6	no	Kahle, Ludolphy
1986	Zool Inst Kiel	22857	Wadden Sea of Schleswig-Holstein	1982	25	1957	1951-1975	adult	female	1	0	3	4	2	2	4	11	2	1	2	1	2	6	no	Kahle, Ludolphy
1309	Zool Inst Kiel	30224	Wadden Sea of Schleswig-Holstein	1991	7	1984	1976-1984	adult	female	0	0	2	2	3	3	3	10	1	1	2	1	2	5	no	Kahle, Ludolphy
1375	Zool Inst Kiel	31051	Wadden Sea of Schleswig-Holstein	1992	8	1984	1976-1984	adult	male	0	0	3	3	2	2	3	10	1	1	2	1	2	5	no	Kahle, Ludolphy
1380	Zool Inst Kiel	28208	Wadden Sea of Schleswig-Holstein	1988	9	1979	1976-1984	adult	male	0	0	2	2	2	2	2	8	1	1	2	1	2	5	no	Kahle, Ludolphy
1470	Zool Inst Kiel	31525	Wadden Sea of Schleswig-Holstein	1994	9	1983	1976-1984	adult	male	1	0	3	4	3	3	4	13	1	1	2	1	2	5	no	Kahle, Ludolphy
1484	Zool Inst Kiel	28108	Wadden Sea of Schleswig-Holstein	1988	10	1978	1976-1984	adult	male	0	0	3	2	2	2	3	9	1	1	2	1	2	5	no	Kahle, Ludolphy
1485	Zool Inst Kiel	28364	Wadden Sea of Schleswig-Holstein	1988	10	1978	1976-1984	adult	male	0	0	2	2	2	2	2	8	1	1	2	1	2	5	no	Kahle, Ludolphy
1514	Zool Inst Kiel	28723	Wadden Sea of Schleswig-Holstein	1988	10	1978	1976-1984	adult	male	0	0	2	2	2	2	2	8	1	1	2	1	2	5	no	Kahle, Ludolphy
1604	Zool Inst Kiel	29706	Wadden Sea of Schleswig-Holstein	1988	11	1977	1976-1984	adult	male	8	0	3	2	3	3	3	11	1	1	2	1	2	5	no	Kahle, Ludolphy
1628	Zool Inst Kiel	29554	Wadden Sea of Schleswig-Holstein	1988	11	1977	1976-1984	adult	male	0	0	2	2	3	3	3	10	1	1	2	1	2	5	no	Kahle, Ludolphy
1668	Zool Inst Kiel	29518	Wadden Sea of Schleswig-Holstein	1988	13	1975	1951-1975	adult	male	1	0	3	3	3	3	3	12	1	1	2	1	2	5	no	Kahle, Ludolphy
1707	Zool Inst Kiel	25770	Wadden Sea of Schleswig-Holstein	1985	12	1973	1951-1975	adult	female	0	0	2	2	3	3	3	10	1	1	2	1	2	5	no	Kahle, Ludolphy
1815	Zool Inst Kiel	28803	Wadden Sea of Schleswig-Holstein	1988	14	1974	1951-1975	adult	female	0	0	3	3	3	2	3	11	1	1	2	1	2	5	no	Kahle, Ludolphy
1854	Zool Inst Kiel	29191	Wadden Sea of Schleswig-Holstein	1988	16	1972	1951-1975	adult	male	0	0	3	4	3	4	4	14	1	1	2	1	2	5	no	Kahle, Ludolphy
1709	Zool Inst Kiel	29453	Wadden Sea of Schleswig-Holstein	1988	12	1976	1976-1984	adult	female	0	0	3	3	2	2	3	10	2	0	2	1	2	5	no	Kahle, Ludolphy
1826	Zool Inst Kiel	28461	Wadden Sea of Schleswig-Holstein	1988	15	1973	1951-1975	adult	female	0	0	3	3	3	2	3	11	2	0	2	1	2	5	no	Kahle, Ludolphy
1849	Zool Inst Kiel	28105	Wadden Sea of Schleswig-Holstein	1988	16	1972	1951-1975	adult	male	0	0	3	4	3	4	4	14	2	0	2	1	2	5	no	Kahle, Ludolphy
1856	Zool Inst Kiel	28877	Wadden Sea of Schleswig-Holstein	1988	16	1972	1951-1975	adult	male	10	0	4	3	4	4	4	15	2	0	2	1	2	5	no	Kahle, Ludolphy
1868	Zool Inst Kiel	29091	Wadden Sea of Schleswig-Holstein	1988	18	1970	1951-1975	adult	male	2	0	2	3	2	2	3	9	2	0	2	1	2	5	no	Kahle, Ludolphy
1377	Zool Inst Kiel	27459	Wadden Sea of Schleswig-Holstein	1987	9	1978	1976-1984	adult	male	1	0	3	3	4	2	4	12	1	0	2	1	2	4	no	Kahle, Ludolphy
1386	Zool Inst Kiel	28490	Wadden Sea of Schleswig-Holstein	1988	8	1980	1976-1984	adult	female	0	0	3	3	2	2	3	10	1	0	2	1	2	4	no	Kahle, Ludolphy
1397	Zool Inst Kiel	27942	Wadden Sea of Schleswig-Holstein	1988	8	1980	1976-1984	adult	female	0	0	3	2	2	2	3	9	1	0	2	1	2	4	no	Kahle, Ludolphy
1409	Zool Inst Kiel	31270	Wadden Sea of Schleswig-Holstein	1993	8	1985	1985-1994	adult	female	0	0	2	2	2	2	2	8	1	0	2	1	2	4	no	Kahle, Ludolphy
1430	Zool Inst Kiel	28991	Wadden Sea of Schleswig-Holstein	1989	8	1981	1976-1984	adult	female	0	0	3	2	2	2	3	9	1	0	2	1	2	4	no	Kahle, Ludolphy
1772	Zool Inst Kiel	29478	Wadden Sea of Schleswig-Holstein	1988	14	1974	1951-1975	adult	male	1	0	3	3	3	2	3	11	1	0	2	1	2	4	no	Kahle, Ludolphy
1097	Zool Inst Kiel	28726	Wadden Sea of Schleswig-Holstein	1988	6	1982	1976-1984	adult	male	0	0	3	3	3	3	3	12	0	0	2	1	2	3	no	Kahle, Ludolphy
105	Zool Inst Kiel	29351	Wadden Sea of Schleswig-Holstein	1988	24	1964	1951-1975	adult	male	0	0	2	2	2	2	2	8	2	2	1	1	2	6	no	Kahle, Kierdorf, Ludolphy
1574	Zool Inst Kiel	29154	Wadden Sea of Schleswig-Holstein	1988	10	1978	1976-1984	adult	female	2	0	2	4	2	2	4	10	2	2	1	1	2	6	no	Kahle, Ludolphy
1618	Zool Inst Kiel	29461	Wadden Sea of Schleswig-Holstein	1988	11	1977	1976-1984	adult	male	4	0	4	3	4	3	4	14	2	2	1	1	2	6	?	Kahle, Ludolphy
1626	Zool Inst Kiel	29080	Wadden Sea of Schleswig-Holstein	1988	11	1977	1976-1984	adult	male	0	0	2	2	2	2	2	8	2	2	1	1	2	6	no	Kahle, Ludolphy
1646	Zool Inst Kiel	28106	Wadden Sea of Schleswig-Holstein	1988	12	1976	1976-1984	adult	male	0	0	3	3	2	3	3	11	2	2	1	1	2	6	no	Kahle, Ludolphy
1873	Zool Inst Kiel	31050	Wadden Sea of Schleswig-Holstein	1992	13	1979	1976-1984	adult	male	0	0	3	3	2	2	3	10	2	2	1	1	2	6	no	Kahle, Ludolphy
80	Zool Inst Kiel	29393	Wadden Sea of Schleswig-Holstein	1988	22	1966	1951-1975	adult	female	0	0	2	2	2	2	2	8	1	2	1	1	2	5	no	Kahle, Kierdorf, Ludolphy
93	Zool Inst Kiel	29572	Wadden Sea of Schleswig-Holstein	1988	23	1965	1951-1975	adult	female	0	0	2	2	2	2	2	8	1	2	1	1	2	5	no	Kahle, Kierdorf, Ludolphy
106	Zool Inst Kiel	26441	Wadden Sea of Schleswig-Holstein	1986	24	1962	1951-1975	adult	male	4	0	3	3	2	2	3	10	1	2	1	1	2	5	no	Kahle, Kierdorf, Ludolphy
1488	Zool Inst Kiel	28192	Wadden Sea of Hamburg & Elbe Estuary	1988	10	1978	1976-1984	adult	male	1	0	3	3	2	4	4	12	1	2	1	1	2	5	no	Kahle, Ludolphy
1659	Zool Inst Kiel	29116	Wadden Sea of Schleswig-Holstein	1988	13	1975	1951-1975	adult	male	1	0	3	3	3	3	3	12	1	2	1	1	2	5	no	Kahle, Ludolphy
1694	Zool Inst Kiel	29153	Wadden Sea of Schleswig-Holstein	1988	11	1977	1976-1984	adult	female	0	0	2	2	2	2	2	8	1	2	1	1	2	5	no	Kahle, Ludolphy
1820	Zool Inst Kiel	22855	Wadden Sea of Schleswig-Holstein	1982	15	1967	1951-1975	adult	female	1	0	4	3	2	2	4	11	1	2	1	1	2	5	no	Kahle, Ludolphy
113	Zool Inst Kiel	29117	Wadden Sea of Schleswig-Holstein	1988	24	1964	1951-1975	adult	female	1	0	2	2	2	2	2	8	2	1	1	1	2	5	no	Kahle, Kierdorf, Ludolphy
612	Zool Inst Kiel	29172	Wadden Sea of Schleswig-Holstein	1988	16	1972	1951-1975	adult	male	2	1	3	3	2	3	3	11	2	1	1	1	2	5	no	Kahle, Ludolphy
1343	Zool Inst Kiel	28594	Wadden Sea of Schleswig-Holstein	1988	8	1980	1976-1984	adult	male	2	0	3	2	3	4	4	12	2	1	1	1	2	5	no	Kahle, Ludolphy
1433	Zool Inst Kiel	29457	Wadden Sea of Schleswig-Holstein	1988	9	1979	1976-1984	adult	male	0	0	2	2	2	2	2	8	2	1	1	1	2	5	no	Kahle, Ludolphy
1445	Zool Inst Kiel	29207	Wadden Sea of Schleswig-Holstein	1988	9	1979	1976-1984	adult	male	0	0	2	2	2	2	2	8	2	1	1	1	2	5	no	Kahle, Ludolphy
1512	Zool Inst Kiel	28868	Wadden Sea of Schleswig-Holstein	1988	10	1978	1976-1984	adult	male	0	0	3	3	3	3	3	12	2	1	1	1	2	5	no	Kahle, Ludolphy
1536	Zool Inst Kiel	28846	Wadden Sea of Schleswig-Holstein	1988	9	1979	1976-1984	adult	female	0	0	2	2	2	2	2	8	2	1	1	1	2	5	no	Kahle, Ludolphy
1602	Zool Inst Kiel	29656	Wadden Sea of Schleswig-Holstein	1988	11	1977	1976-1984	adult	male	0	0	2	2	2	2	2	8	2	1	1	1	2	5	no	Kahle, Ludolphy
1631	Zool Inst Kiel	28944	Wadden Sea of Schleswig-Holstein	1988	12	1976	1976-1984	adult	male	0	0	2	2	3	3	3	10	2	1	1	1	2	5	no	Kahle, Ludolphy
1643	Zool Inst Kiel	29092	Wadden Sea of Schleswig-Holstein	1988	12	1976	1976-1984	adult	male	1	0	2	3	2	2	3	9	2	1	1	1	2	5	no	Kahle, Ludolphy
1647	Zool Inst Kiel	27668	Wadden Sea of Schleswig-Holstein	1988	12	1976	1976-1984	adult	male	0	0	2	2	2	2	2	8	2	1	1	1	2	5	no	Kahle, Ludolphy
1683	Zool Inst Kiel	28848	Wadden Sea of Schleswig-Holstein	1988	11	1977	1976-1984	adult	female	0	0	3	3	2	2	3	10	2	1	1	1	2	5	no	Kahle, Ludolphy
1731	Zool Inst Kiel	27950	Wadden Sea of Schleswig-Holstein	1988	12	1976	1976-1984	adult	female	0	0	2	2	3	3	3	10	2	1	1	1	2	5	no	Kahle, Ludolphy
1749	Zool Inst Kiel	29676	Wadden Sea of Schleswig-Holstein	1988	13	1975	1951-1975	adult	female	0	0	2	2	2	3	3	9	2	1	1	1	2	5	no	Kahle, Ludolphy
1832	Zool Inst Kiel	28351	Wadden Sea of Schleswig-Holstein	1988	15	1973	1951-1975	adult	female	12	0	4	4	4	4	4	16	2	1	1	1	2	5	no	Kahle, Ludolphy
1922	Zool Inst Kiel	19492	Wadden Sea of Schleswig-Holstein	1977	16	1961	1951-1975	adult	female	0	0	3	3	2	2	3	10	2	1	1	1	2	5	no	Kahle, Ludolphy
1988	Zool Inst Kiel	19285	Wadden Sea of Schleswig-Holstein	1976	25	1951	1951-1975	adult	female	0	0	3	3	2	2	3	10	2	1	1	1	2	5	no	Kahle, Ludolphy
1478	Zool Inst Kiel	28404	Wadden Sea of Schleswig-Holstein	1988	9	1979	1976-1984	adult	male	0	0	3	2	2	2	3	9	2	0	1	1	2	4	no	Kahle, Ludolphy
1378	Zool Inst Kiel	28277	Wadden Sea of Schleswig-Holstein	1988	9	1979	1976-1984	adult	male	0	0	3	4	2	2	4	11	2	2	0	1	2	5	no	Kahle, Ludolphy
1798	Zool Inst Kiel	30494	Wadden Sea of Lower Saxony	1988	1	1987	1985-1994	juvenile	male	0	0	3	3	2	2	3	10	1	2	0	1	2	4	no	Kahle, Ludolphy
565	Zool Inst Kiel	27678	Wadden Sea of Schleswig-Holstein	1988	0.833333	1987	1985-1994	juvenile	female	0	1	2	2	2	0	2	6	0	2	0	1	2	3	no	Kahle, Ludolphy
1497	Zool Inst Kiel	25023	Wadden Sea of Schleswig-Holstein	1984	10	1974	1951-1975	adult	male	4	0	3	2	4	4	4	13	0	2	0	1	2	3	no	Kahle, Ludolphy
1673	Zool Inst Kiel	29019	Wadden Sea of Schleswig-Holstein	1988	13	1975	1951-1975	adult	male	1	0	2	3	3	3	3	11	0	2	0	1	2	3	no	Kahle, Ludolphy
365	Zool Inst Kiel	17509	Wadden Sea of Schleswig-Holstein	1976	1.66667	1974	1951-1975	juvenile	male	0	0	2	0	0	2	2	4	2	1	0	1	2	4	no	Kahle, Ludolphy
1303	Zool Inst Kiel	28413	Wadden Sea of Schleswig-Holstein	1988	7	1981	1976-1984	adult	female	0	0	2	2	2	2	2	8	1	1	2	0	2	4	no	Kahle, Ludolphy
1043	Zool Inst Kiel	28657	Wadden Sea of Schleswig-Holstein	1988	5	1983	1976-1984	juvenile	male	0	0	3	2	2	2	3	9	2	0	2	0	2	4	no	Kahle, Ludolphy
1418	Zool Inst Kiel	29425	Wadden Sea of Schleswig-Holstein	1988	8	1980	1976-1984	adult	female	0	0	2	2	2	2	2	8	2	0	2	0	2	4	no	Kahle, Ludolphy
1419	Zool Inst Kiel	29166	Wadden Sea of Schleswig-Holstein	1988	8	1980	1976-1984	adult	female	0	0	2	2	2	2	2	8	2	0	2	0	2	4	no	Kahle, Ludolphy
1606	Zool Inst Kiel	29061	Wadden Sea of Schleswig-Holstein	1988	11	1977	1976-1984	adult	male	0	0	2	2	2	3	3	9	2	0	2	0	2	4	no	Kahle, Ludolphy
886	Zool Inst Kiel	27954	Wadden Sea of Schleswig-Holstein	1988	4	1984	1976-1984	juvenile	female	0	0	2	2	2	2	2	8	1	0	2	0	2	3	no	Kahle, Ludolphy
958	Zool Inst Kiel	27237	Wadden Sea of Schleswig-Holstein	1987	5	1982	1976-1984	juvenile	male	0	0	2	2	2	2	2	8	1	0	2	0	2	3	no	Kahle, Ludolphy
1094	Zool Inst Kiel	29157	Wadden Sea of Schleswig-Holstein	1988	6	1982	1976-1984	adult	male	0	0	2	2	3	2	3	9	1	0	2	0	2	3	no	Kahle, Ludolphy
1314	Zool Inst Kiel	29383	Wadden Sea of Schleswig-Holstein	1988	7	1981	1976-1984	adult	female	0	0	2	2	2	2	2	8	1	0	2	0	2	3	no	Kahle, Ludolphy
1357	Zool Inst Kiel	28494	Wadden Sea of Schleswig-Holstein	1988	8	1980	1976-1984	adult	male	0	0	2	2	2	2	2	8	1	0	2	0	2	3	no	Kahle, Ludolphy
1371	Zool Inst Kiel	29503	Wadden Sea of Schleswig-Holstein	1988	8	1980	1976-1984	adult	male	0	0	2	2	3	3	3	10	1	0	2	0	2	3	no	Kahle, Ludolphy
1373	Zool Inst Kiel	29502	Wadden Sea of Schleswig-Holstein	1988	8	1980	1976-1984	adult	male	0	0	2	3	2	2	3	9	1	0	2	0	2	3	no	Kahle, Ludolphy
1398	Zool Inst Kiel	27844	Wadden Sea of Schleswig-Holstein	1988	8	1980	1976-1984	adult	female	0	0	3	2	2	2	3	9	1	0	2	0	2	3	no	Kahle, Ludolphy
1400	Zool Inst Kiel	28502	Wadden Sea of Schleswig-Holstein	1988	8	1980	1976-1984	adult	female	0	0	2	2	2	2	2	8	1	0	2	0	2	3	no	Kahle, Ludolphy
1569	Zool Inst Kiel	29571	Wadden Sea of Schleswig-Holstein	1988	10	1978	1976-1984	adult	female	0	0	3	2	2	2	3	9	1	0	2	0	2	3	no	Kahle, Ludolphy
627	Zool Inst Kiel	28398	Wadden Sea of Schleswig-Holstein	1988	2	1986	1985-1994	juvenile	male	0	0	2	2	2	2	2	8	0	0	2	0	2	2	no	Kahle, Ludolphy
1007	Zool Inst Kiel	29681	Wadden Sea of Schleswig-Holstein	1988	4	1984	1976-1984	juvenile	female	0	0	2	2	2	2	2	8	0	0	2	0	2	2	no	Kahle, Ludolphy
1101	Zool Inst Kiel	28887	Wadden Sea of Schleswig-Holstein	1988	6	1982	1976-1984	adult	male	0	0	3	3	2	2	3	10	0	0	2	0	2	2	no	Kahle, Ludolphy
1307	Zool Inst Kiel	29326	Wadden Sea of Schleswig-Holstein	1988	7	1981	1976-1984	adult	female	0	0	2	2	2	2	2	8	0	0	2	0	2	2	no	Kahle, Ludolphy
1021	Zool Inst Kiel	27952	Wadden Sea of Schleswig-Holstein	1988	5	1983	1976-1984	juvenile	female	0	0	3	3	3	2	3	11	2	2	1	0	2	5	no	Kahle, Ludolphy
1431	Zool Inst Kiel	29338	Wadden Sea of Schleswig-Holstein	1988	9	1979	1976-1984	adult	male	0	0	2	3	2	2	3	9	1	2	1	0	2	4	no	Kahle, Ludolphy
1596	Zool Inst Kiel	29075	Wadden Sea of Schleswig-Holstein	1988	8	1980	1976-1984	adult	male	2	0	2	2	3	3	3	10	2	1	1	0	2	4	no	Kahle, Ludolphy
1784	Zool Inst Kiel	30662	Wadden Sea of Schleswig-Holstein	1988	10	1978	1976-1984	adult	female	0	0	3	3	2	2	3	10	2	1	1	0	2	4	no	Kahle, Ludolphy
994	Zool Inst Kiel	29348	Wadden Sea of Schleswig-Holstein	1988	4	1984	1976-1984	juvenile	female	0	0	2	2	3	3	3	10	2	0	1	0	2	3	no	Kahle, Ludolphy
1193	Zool Inst Kiel	29377	Wadden Sea of Schleswig-Holstein	1988	6	1982	1976-1984	adult	male	0	0	2	2	2	2	2	8	2	0	1	0	2	3	no	Kahle, Ludolphy
1045	Zool Inst Kiel	28509	Wadden Sea of Schleswig-Holstein	1988	5	1983	1976-1984	juvenile	male	0	0	3	3	3	3	3	12	2	2	0	0	2	4	no	Kahle, Ludolphy
1179	Zool Inst Kiel	28791	Wadden Sea of Schleswig-Holstein	1988	6	1982	1976-1984	adult	female	0	0	2	2	3	2	3	9	2	2	0	0	2	4	no	Kahle, Ludolphy
1	Zool Inst Kiel	29029	Wadden Sea of Schleswig-Holstein	1988	22	1966	1951-1975	adult	male	1	0	2	2	2	2	2	8	1	2	0	0	2	3	no	Kahle, Kierdorf, Ludolphy
1023	Zool Inst Kiel	28207	Wadden Sea of Schleswig-Holstein	1988	5	1983	1976-1984	juvenile	female	0	0	2	2	3	3	3	10	2	0	0	0	2	2	no	Kahle, Ludolphy
1165	Zool Inst Kiel	28809	Wadden Sea of Schleswig-Holstein	1988	6	1982	1976-1984	adult	female	0	0	2	2	2	2	2	8	2	0	0	0	2	2	no	Kahle, Ludolphy
1477	Zool Inst Kiel	28804	Wadden Sea of Schleswig-Holstein	1988	9	1979	1976-1984	adult	male	0	0	2	2	2	2	2	8	2	0	0	0	2	2	no	Kahle, Ludolphy
11	Zool Inst Kiel	28445	Wadden Sea of Schleswig-Holstein	1988	22	1966	1951-1975	adult	female	2	0	3	3	3	3	3	12	1	1	1	1	1	4	no	Kahle, Kierdorf, Ludolphy
23	Zool Inst Kiel	28735	Wadden Sea of Schleswig-Holstein	1988	25	1963	1951-1975	adult	male	15	1	3	4	3	3	4	13	1	1	1	1	1	4	?	Kahle, Kierdorf, Ludolphy
47	Zool Inst Kiel	28104	Wadden Sea of Schleswig-Holstein	1988	22	1966	1951-1975	adult	female	7	3	3	3	2	2	3	10	1	1	1	1	1	4	no	Kahle, Kierdorf, Ludolphy
61	Zool Inst Kiel	29488	Wadden Sea of Schleswig-Holstein	1988	24	1964	1951-1975	adult	female	2	0	2	2	2	2	2	8	1	1	1	1	1	4	no	Kahle, Kierdorf, Ludolphy
63	Zool Inst Kiel	29643	Wadden Sea of Schleswig-Holstein	1988	18	1970	1951-1975	adult	female	0	1	3	3	2	2	3	10	1	1	1	1	1	4	no	Kahle, Kierdorf, Ludolphy
64	Zool Inst Kiel	29324	Wadden Sea of Schleswig-Holstein	1988	18	1970	1951-1975	adult	female	0	0	2	2	2	2	2	8	1	1	1	1	1	4	no	Kahle, Kierdorf, Ludolphy
77	Zool Inst Kiel	28817	Wadden Sea of Schleswig-Holstein	1988	22	1966	1951-1975	adult	female	0	0	2	2	2	2	2	8	1	1	1	1	1	4	no	Kahle, Kierdorf, Ludolphy
78	Zool Inst Kiel	27296	Wadden Sea of Schleswig-Holstein	1987	22	1965	1951-1975	adult	female	1	0	3	3	3	3	3	12	1	1	1	1	1	4	no	Kahle, Kierdorf, Ludolphy
79	Zool Inst Kiel	19321	Wadden Sea of Schleswig-Holstein	1977	22	1955	1951-1975	adult	female	0	0	2	2	2	2	2	8	1	1	1	1	1	4	no	Kahle, Kierdorf, Ludolphy
85	Zool Inst Kiel	16747	Wadden Sea of Schleswig-Holstein	1974	22	1952	1951-1975	adult	female	0	0	2	2	2	2	2	8	1	1	1	1	1	4	no	Kahle, Kierdorf, Ludolphy
108	Zool Inst Kiel	28367	Wadden Sea of Schleswig-Holstein	1988	24	1964	1951-1975	adult	female	0	0	2	2	2	2	2	8	1	1	1	1	1	4	no	Kahle, Kierdorf, Ludolphy
389	Zool Inst Kiel	27765	Wadden Sea of Schleswig-Holstein	1988	1.91667	1986	1985-1994	juvenile	male	0	0	2	2	2	2	2	8	1	1	1	1	1	4	no	Kahle, Ludolphy
550	Zool Inst Kiel	27832	Wadden Sea of Schleswig-Holstein	1988	1.91667	1986	1985-1994	juvenile	female	0	0	2	2	2	2	2	8	1	1	1	1	1	4	no	Kahle, Ludolphy
578	Zool Inst Kiel	28412	Wadden Sea of Schleswig-Holstein	1988	1.08333	1987	1985-1994	juvenile	male	0	0	2	2	2	2	2	8	1	1	1	1	1	4	no	Kahle, Ludolphy
621	Zool Inst Kiel	28741	Wadden Sea of Schleswig-Holstein	1988	2	1986	1985-1994	juvenile	male	0	0	2	2	2	2	2	8	1	1	1	1	1	4	no	Kahle, Ludolphy
965	Zool Inst Kiel	28458	Wadden Sea of Schleswig-Holstein	1988	4	1984	1976-1984	juvenile	female	0	0	2	2	2	2	2	8	1	1	1	1	1	4	no	Kahle, Ludolphy
1065	Zool Inst Kiel	29417	Wadden Sea of Schleswig-Holstein	1988	5	1983	1976-1984	juvenile	male	0	0	2	2	3	3	3	10	1	1	1	1	1	4	no	Kahle, Ludolphy
1098	Zool Inst Kiel	28495	Wadden Sea of Schleswig-Holstein	1988	6	1982	1976-1984	adult	male	0	0	3	3	3	3	3	12	1	1	1	1	1	4	no	Kahle, Ludolphy
1209	Zool Inst Kiel	27839	Wadden Sea of Schleswig-Holstein	1988	7	1981	1976-1984	adult	male	0	0	2	4	2	2	4	10	1	1	1	1	1	4	no	Kahle, Ludolphy
1221	Zool Inst Kiel	28463	Wadden Sea of Schleswig-Holstein	1988	7	1981	1976-1984	adult	male	0	0	2	2	2	2	2	8	1	1	1	1	1	4	no	Kahle, Ludolphy
1223	Zool Inst Kiel	28202	Wadden Sea of Schleswig-Holstein	1988	7	1981	1976-1984	adult	male	0	0	2	2	2	2	2	8	1	1	1	1	1	4	no	Kahle, Ludolphy
1232	Zool Inst Kiel	29303	Wadden Sea of Schleswig-Holstein	1988	7	1981	1976-1984	adult	male	0	0	2	3	2	3	3	10	1	1	1	1	1	4	no	Kahle, Ludolphy
1238	Zool Inst Kiel	29058	Wadden Sea of Schleswig-Holstein	1988	7	1981	1976-1984	adult	male	0	0	2	2	2	2	2	8	1	1	1	1	1	4	no	Kahle, Ludolphy
1250	Zool Inst Kiel	29439	Wadden Sea of Schleswig-Holstein	1988	7	1981	1976-1984	adult	male	0	0	2	2	2	2	2	8	1	1	1	1	1	4	no	Kahle, Ludolphy
1253	Zool Inst Kiel	30994	Wadden Sea of Schleswig-Holstein	1992	7	1985	1985-1994	adult	male	0	0	2	2	2	2	2	8	1	1	1	1	1	4	no	Kahle, Ludolphy
1335	Zool Inst Kiel	31127	Heligoland	1993	17	1976	1976-1984	adult	male	0	0	3	3	2	2	3	10	1	1	1	1	1	4	no	Kahle, Ludolphy
1346	Zool Inst Kiel	28443	Wadden Sea of Schleswig-Holstein	1988	8	1980	1976-1984	adult	male	0	0	2	2	2	2	2	8	1	1	1	1	1	4	no	Kahle, Ludolphy
1349	Zool Inst Kiel	28065	Wadden Sea of Schleswig-Holstein	1988	8	1980	1976-1984	adult	male	0	0	2	3	2	2	3	9	1	1	1	1	1	4	no	Kahle, Ludolphy
1353	Zool Inst Kiel	28053	Wadden Sea of Schleswig-Holstein	1988	8	1980	1976-1984	adult	male	0	0	3	2	2	2	3	9	1	1	1	1	1	4	no	Kahle, Ludolphy
1385	Zool Inst Kiel	27729	Wadden Sea of Schleswig-Holstein	1988	9	1979	1976-1984	adult	male	1	0	2	3	2	3	3	10	1	1	1	1	1	4	no	Kahle, Ludolphy
1387	Zool Inst Kiel	28420	Wadden Sea of Schleswig-Holstein	1988	8	1980	1976-1984	adult	female	0	0	3	2	2	3	3	10	1	1	1	1	1	4	no	Kahle, Ludolphy
1391	Zool Inst Kiel	28485	Wadden Sea of Schleswig-Holstein	1988	8	1980	1976-1984	adult	female	0	0	2	2	2	2	2	8	1	1	1	1	1	4	no	Kahle, Ludolphy
1417	Zool Inst Kiel	29569	Wadden Sea of Schleswig-Holstein	1988	8	1980	1976-1984	adult	female	0	0	2	2	3	3	3	10	1	1	1	1	1	4	no	Kahle, Ludolphy
1434	Zool Inst Kiel	29513	Wadden Sea of Schleswig-Holstein	1988	9	1979	1976-1984	adult	male	0	0	2	2	3	2	3	9	1	1	1	1	1	4	no	Kahle, Ludolphy
1435	Zool Inst Kiel	31045	Wadden Sea of Schleswig-Holstein	1992	9	1983	1976-1984	adult	male	0	0	2	3	2	2	3	9	1	1	1	1	1	4	no	Kahle, Ludolphy
1438	Zool Inst Kiel	29517	Wadden Sea of Schleswig-Holstein	1988	9	1979	1976-1984	adult	male	0	0	2	2	2	2	2	8	1	1	1	1	1	4	no	Kahle, Ludolphy
1439	Zool Inst Kiel	29542	Wadden Sea of Schleswig-Holstein	1988	9	1979	1976-1984	adult	male	0	0	3	2	2	2	3	9	1	1	1	1	1	4	no	Kahle, Ludolphy
1441	Zool Inst Kiel	29401	Wadden Sea of Schleswig-Holstein	1988	9	1979	1976-1984	adult	male	0	0	3	3	3	2	3	11	1	1	1	1	1	4	no	Kahle, Ludolphy
1443	Zool Inst Kiel	29448	Wadden Sea of Schleswig-Holstein	1988	9	1979	1976-1984	adult	male	0	0	2	2	3	3	3	10	1	1	1	1	1	4	no	Kahle, Ludolphy
1446	Zool Inst Kiel	31516	Wadden Sea of Schleswig-Holstein	1994	9	1983	1976-1984	adult	male	0	1	2	2	2	4	4	10	1	1	1	1	1	4	no	Kahle, Ludolphy
1448	Zool Inst Kiel	29533	Wadden Sea of Schleswig-Holstein	1988	9	1979	1976-1984	adult	male	1	0	2	2	2	4	4	10	1	1	1	1	1	4	?	Kahle, Ludolphy
1449	Zool Inst Kiel	29544	Wadden Sea of Schleswig-Holstein	1988	9	1979	1976-1984	adult	male	1	0	2	2	2	2	2	8	1	1	1	1	1	4	no	Kahle, Ludolphy
1450	Zool Inst Kiel	29312	Wadden Sea of Schleswig-Holstein	1988	9	1979	1976-1984	adult	male	0	0	3	2	2	2	3	9	1	1	1	1	1	4	no	Kahle, Ludolphy
1456	Zool Inst Kiel	28553	Wadden Sea of Schleswig-Holstein	1988	9	1979	1976-1984	adult	female	0	0	2	2	2	2	2	8	1	1	1	1	1	4	no	Kahle, Ludolphy
1468	Zool Inst Kiel	29033	Wadden Sea of Schleswig-Holstein	1988	9	1979	1976-1984	adult	male	0	0	3	2	3	2	3	10	1	1	1	1	1	4	no	Kahle, Ludolphy
1475	Zool Inst Kiel	28648	Wadden Sea of Schleswig-Holstein	1988	8	1980	1976-1984	adult	male	0	0	2	2	2	2	2	8	1	1	1	1	1	4	no	Kahle, Ludolphy
1480	Zool Inst Kiel	28654	Wadden Sea of Schleswig-Holstein	1988	9	1979	1976-1984	adult	male	0	0	3	2	2	2	3	9	1	1	1	1	1	4	no	Kahle, Ludolphy
1481	Zool Inst Kiel	28344	Wadden Sea of Schleswig-Holstein	1988	10	1978	1976-1984	adult	male	1	0	3	3	3	3	3	12	1	1	1	1	1	4	no	Kahle, Ludolphy
1489	Zool Inst Kiel	28062	Wadden Sea of Schleswig-Holstein	1988	10	1978	1976-1984	adult	male	6	0	3	4	3	4	4	14	1	1	1	1	1	4	?	Kahle, Ludolphy
1491	Zool Inst Kiel	28663	Wadden Sea of Schleswig-Holstein	1988	10	1978	1976-1984	adult	male	0	0	3	2	2	2	3	9	1	1	1	1	1	4	no	Kahle, Ludolphy
1492	Zool Inst Kiel	28328	Wadden Sea of Schleswig-Holstein	1988	10	1978	1976-1984	adult	male	3	0	2	3	3	2	3	10	1	1	1	1	1	4	no	Kahle, Ludolphy
1493	Zool Inst Kiel	27941	Wadden Sea of Schleswig-Holstein	1988	10	1978	1976-1984	adult	male	0	0	2	2	2	2	2	8	1	1	1	1	1	4	no	Kahle, Ludolphy
1494	Zool Inst Kiel	27846	Wadden Sea of Schleswig-Holstein	1988	10	1978	1976-1984	adult	male	2	0	4	2	2	4	4	12	1	1	1	1	1	4	no	Kahle, Ludolphy
1495	Zool Inst Kiel	28184	Wadden Sea of Schleswig-Holstein	1988	10	1978	1976-1984	adult	male	0	0	3	2	2	2	3	9	1	1	1	1	1	4	no	Kahle, Ludolphy
1498	Zool Inst Kiel	29567	Wadden Sea of Schleswig-Holstein	1988	10	1978	1976-1984	adult	male	4	0	2	3	4	2	4	11	1	1	1	1	1	4	no	Kahle, Ludolphy
1499	Zool Inst Kiel	31522	Wadden Sea of Schleswig-Holstein	1994	10	1984	1976-1984	adult	male	2	0	2	2	4	4	4	12	1	1	1	1	1	4	no	Kahle, Ludolphy
1500	Zool Inst Kiel	28983	Wadden Sea of Schleswig-Holstein	1988	10	1978	1976-1984	adult	male	0	0	2	2	2	2	2	8	1	1	1	1	1	4	no	Kahle, Ludolphy
1501	Zool Inst Kiel	29487	Wadden Sea of Schleswig-Holstein	1988	10	1978	1976-1984	adult	male	0	0	2	2	2	2	2	8	1	1	1	1	1	4	no	Kahle, Ludolphy
1503	Zool Inst Kiel	29164	Wadden Sea of Schleswig-Holstein	1988	10	1978	1976-1984	adult	male	0	0	2	2	2	3	3	9	1	1	1	1	1	4	no	Kahle, Ludolphy
1510	Zool Inst Kiel	29585	Wadden Sea of Schleswig-Holstein	1988	10	1978	1976-1984	adult	male	0	0	2	2	2	2	2	8	1	1	1	1	1	4	no	Kahle, Ludolphy
1513	Zool Inst Kiel	31460	Wadden Sea of Schleswig-Holstein	1994	10	1984	1976-1984	adult	male	0	0	2	3	2	2	3	9	1	1	1	1	1	4	no	Kahle, Ludolphy
1515	Zool Inst Kiel	29508	Wadden Sea of Schleswig-Holstein	1988	10	1978	1976-1984	adult	male	0	0	2	2	2	2	2	8	1	1	1	1	1	4	no	Kahle, Ludolphy
1517	Zool Inst Kiel	28955	Wadden Sea of Schleswig-Holstein	1988	10	1978	1976-1984	adult	male	0	0	2	2	2	2	2	8	1	1	1	1	1	4	no	Kahle, Ludolphy
1520	Zool Inst Kiel	28687	Wadden Sea of Schleswig-Holstein	1988	10	1978	1976-1984	adult	male	0	0	3	3	2	2	3	10	1	1	1	1	1	4	no	Kahle, Ludolphy
1522	Zool Inst Kiel	29423	Wadden Sea of Schleswig-Holstein	1988	10	1978	1976-1984	adult	male	0	0	3	2	2	2	3	9	1	1	1	1	1	4	no	Kahle, Ludolphy
1526	Zool Inst Kiel	31518	Wadden Sea of Schleswig-Holstein	1994	11	1983	1976-1984	adult	male	0	0	3	2	2	2	3	9	1	1	1	1	1	4	no	Kahle, Ludolphy
1538	Zool Inst Kiel	29361	Wadden Sea of Schleswig-Holstein	1988	9	1979	1976-1984	adult	female	0	0	2	2	2	2	2	8	1	1	1	1	1	4	no	Kahle, Ludolphy
1543	Zool Inst Kiel	28850	Wadden Sea of Schleswig-Holstein	1988	10	1978	1976-1984	adult	female	0	0	2	2	2	2	2	8	1	1	1	1	1	4	no	Kahle, Ludolphy
1545	Zool Inst Kiel	28802	Wadden Sea of Schleswig-Holstein	1988	10	1978	1976-1984	adult	female	0	0	3	2	2	2	3	9	1	1	1	1	1	4	no	Kahle, Ludolphy
1547	Zool Inst Kiel	28327	Wadden Sea of Schleswig-Holstein	1988	10	1978	1976-1984	adult	female	0	0	2	2	2	2	2	8	1	1	1	1	1	4	no	Kahle, Ludolphy
1548	Zool Inst Kiel	28961	Wadden Sea of Schleswig-Holstein	1988	10	1978	1976-1984	adult	female	0	0	2	2	2	2	2	8	1	1	1	1	1	4	no	Kahle, Ludolphy
1551	Zool Inst Kiel	28966	Wadden Sea of Schleswig-Holstein	1988	10	1978	1976-1984	adult	female	0	0	2	3	2	2	3	9	1	1	1	1	1	4	no	Kahle, Ludolphy
1559	Zool Inst Kiel	28557	Wadden Sea of Schleswig-Holstein	1988	10	1978	1976-1984	adult	female	0	0	2	3	2	2	3	9	1	1	1	1	1	4	no	Kahle, Ludolphy
1563	Zool Inst Kiel	29848	Wadden Sea of Schleswig-Holstein	1990	10	1980	1976-1984	adult	female	0	0	3	2	2	2	3	9	1	1	1	1	1	4	no	Kahle, Ludolphy
1575	Zool Inst Kiel	29355	Wadden Sea of Schleswig-Holstein	1988	10	1978	1976-1984	adult	female	0	0	2	2	2	2	2	8	1	1	1	1	1	4	no	Kahle, Ludolphy
1577	Zool Inst Kiel	29327	Wadden Sea of Schleswig-Holstein	1988	10	1978	1976-1984	adult	female	1	0	2	3	4	2	4	11	1	1	1	1	1	4	no	Kahle, Ludolphy
1583	Zool Inst Kiel	29119	Wadden Sea of Schleswig-Holstein	1988	8	1980	1976-1984	adult	male	0	0	2	2	2	2	2	8	1	1	1	1	1	4	no	Kahle, Ludolphy
1584	Zool Inst Kiel	29406	Wadden Sea of Schleswig-Holstein	1988	8	1980	1976-1984	adult	male	1	0	2	2	2	2	2	8	1	1	1	1	1	4	no	Kahle, Ludolphy
1587	Zool Inst Kiel	28882	Wadden Sea of Schleswig-Holstein	1988	8	1980	1976-1984	adult	male	0	0	2	2	2	2	2	8	1	1	1	1	1	4	no	Kahle, Ludolphy
1588	Zool Inst Kiel	29171	Wadden Sea of Schleswig-Holstein	1988	8	1980	1976-1984	adult	male	0	0	2	2	2	2	2	8	1	1	1	1	1	4	no	Kahle, Ludolphy
1590	Zool Inst Kiel	29201	Wadden Sea of Schleswig-Holstein	1988	8	1980	1976-1984	adult	male	0	0	2	2	3	2	3	9	1	1	1	1	1	4	no	Kahle, Ludolphy
1592	Zool Inst Kiel	29221	Wadden Sea of Schleswig-Holstein	1988	8	1980	1976-1984	adult	male	0	0	2	2	2	2	2	8	1	1	1	1	1	4	no	Kahle, Ludolphy
1593	Zool Inst Kiel	29068	Wadden Sea of Schleswig-Holstein	1988	8	1980	1976-1984	adult	male	0	0	2	3	2	2	3	9	1	1	1	1	1	4	no	Kahle, Ludolphy
1599	Zool Inst Kiel	28885	Wadden Sea of Schleswig-Holstein	1988	8	1980	1976-1984	adult	male	0	0	3	3	2	2	3	10	1	1	1	1	1	4	no	Kahle, Ludolphy
1600	Zool Inst Kiel	29328	Wadden Sea of Schleswig-Holstein	1988	8	1980	1976-1984	adult	male	0	0	2	2	2	3	3	9	1	1	1	1	1	4	no	Kahle, Ludolphy
1601	Zool Inst Kiel	28655	Wadden Sea of Schleswig-Holstein	1988	11	1977	1976-1984	adult	male	0	0	2	2	2	2	2	8	1	1	1	1	1	4	no	Kahle, Ludolphy
1605	Zool Inst Kiel	30776	Wadden Sea of Schleswig-Holstein	1991	11	1980	1976-1984	adult	male	0	0	2	2	2	3	3	9	1	1	1	1	1	4	no	Kahle, Ludolphy
1607	Zool Inst Kiel	29186	Wadden Sea of Schleswig-Holstein	1988	11	1977	1976-1984	adult	male	1	0	3	2	2	3	3	10	1	1	1	1	1	4	no	Kahle, Ludolphy
1611	Zool Inst Kiel	28681	Wadden Sea of Schleswig-Holstein	1988	11	1977	1976-1984	adult	male	1	1	3	2	3	2	3	10	1	1	1	1	1	4	no	Kahle, Ludolphy
1612	Zool Inst Kiel	29709	Wadden Sea of Schleswig-Holstein	1988	11	1977	1976-1984	adult	male	5	0	2	3	2	4	4	11	1	1	1	1	1	4	no	Kahle, Ludolphy
1613	Zool Inst Kiel	29299	Wadden Sea of Schleswig-Holstein	1988	11	1977	1976-1984	adult	male	0	0	2	2	2	2	2	8	1	1	1	1	1	4	no	Kahle, Ludolphy
1614	Zool Inst Kiel	29333	Wadden Sea of Schleswig-Holstein	1988	11	1977	1976-1984	adult	male	1	0	2	2	2	4	4	10	1	1	1	1	1	4	no	Kahle, Ludolphy
1615	Zool Inst Kiel	28794	Wadden Sea of Schleswig-Holstein	1988	11	1977	1976-1984	adult	male	0	0	2	3	2	2	3	9	1	1	1	1	1	4	no	Kahle, Ludolphy
1621	Zool Inst Kiel	29565	Wadden Sea of Schleswig-Holstein	1988	11	1977	1976-1984	adult	male	0	0	3	2	2	2	3	9	1	1	1	1	1	4	no	Kahle, Ludolphy
1623	Zool Inst Kiel	28296	Wadden Sea of Schleswig-Holstein	1988	11	1977	1976-1984	adult	male	0	0	3	2	2	3	3	10	1	1	1	1	1	4	no	Kahle, Ludolphy
1625	Zool Inst Kiel	29516	Wadden Sea of Schleswig-Holstein	1988	11	1977	1976-1984	adult	male	0	0	2	2	2	2	2	8	1	1	1	1	1	4	no	Kahle, Ludolphy
1636	Zool Inst Kiel	28498	Wadden Sea of Schleswig-Holstein	1988	12	1976	1976-1984	adult	male	0	0	2	2	2	3	3	9	1	1	1	1	1	4	no	Kahle, Ludolphy
1640	Zool Inst Kiel	28321	Wadden Sea of Schleswig-Holstein	1988	12	1976	1976-1984	adult	male	1	1	2	2	2	3	3	9	1	1	1	1	1	4	no	Kahle, Ludolphy
1644	Zool Inst Kiel	28074	Wadden Sea of Schleswig-Holstein	1988	12	1976	1976-1984	adult	male	1	0	2	2	4	2	4	10	1	1	1	1	1	4	no	Kahle, Ludolphy
1645	Zool Inst Kiel	29235	Wadden Sea of Schleswig-Holstein	1988	12	1976	1976-1984	adult	male	0	0	3	2	2	2	3	9	1	1	1	1	1	4	no	Kahle, Ludolphy
1648	Zool Inst Kiel	29543	Wadden Sea of Schleswig-Holstein	1988	12	1976	1976-1984	adult	male	3	0	2	2	3	3	3	10	1	1	1	1	1	4	no	Kahle, Ludolphy
1654	Zool Inst Kiel	30482	Wadden Sea of Schleswig-Holstein	1991	12	1979	1976-1984	adult	male	3	0	4	2	3	3	4	12	1	1	1	1	1	4	no	Kahle, Ludolphy
1657	Zool Inst Kiel	29678	Wadden Sea of Schleswig-Holstein	1988	13	1975	1951-1975	adult	male	6	0	3	2	3	3	3	11	1	1	1	1	1	4	no	Kahle, Ludolphy
1665	Zool Inst Kiel	27833	Wadden Sea of Schleswig-Holstein	1988	13	1975	1951-1975	adult	male	3	0	3	3	4	3	4	13	1	1	1	1	1	4	no	Kahle, Ludolphy
1671	Zool Inst Kiel	29152	Wadden Sea of Schleswig-Holstein	1988	13	1975	1951-1975	adult	male	0	0	3	3	3	3	3	12	1	1	1	1	1	4	no	Kahle, Ludolphy
1675	Zool Inst Kiel	29042	Wadden Sea of Schleswig-Holstein	1989	11	1978	1976-1984	adult	female	0	0	2	2	2	2	2	8	1	1	1	1	1	4	no	Kahle, Ludolphy
1679	Zool Inst Kiel	28333	Wadden Sea of Schleswig-Holstein	1988	11	1977	1976-1984	adult	female	0	0	2	3	3	3	3	11	1	1	1	1	1	4	no	Kahle, Ludolphy
1690	Zool Inst Kiel	28969	Wadden Sea of Schleswig-Holstein	1988	11	1977	1976-1984	adult	female	0	0	3	2	3	2	3	10	1	1	1	1	1	4	no	Kahle, Ludolphy
1696	Zool Inst Kiel	29579	Wadden Sea of Schleswig-Holstein	1988	11	1977	1976-1984	adult	female	0	0	2	3	3	3	3	11	1	1	1	1	1	4	no	Kahle, Ludolphy
1698	Zool Inst Kiel	29031	Wadden Sea of Schleswig-Holstein	1988	11	1977	1976-1984	adult	female	0	0	2	2	3	3	3	10	1	1	1	1	1	4	no	Kahle, Ludolphy
1704	Zool Inst Kiel	27723	Wadden Sea of Schleswig-Holstein	1988	12	1976	1976-1984	adult	female	0	0	2	2	3	2	3	9	1	1	1	1	1	4	no	Kahle, Ludolphy
1710	Zool Inst Kiel	29551	Wadden Sea of Schleswig-Holstein	1988	12	1976	1976-1984	adult	female	0	0	3	2	2	2	3	9	1	1	1	1	1	4	no	Kahle, Ludolphy
1711	Zool Inst Kiel	29523	Wadden Sea of Schleswig-Holstein	1988	12	1976	1976-1984	adult	female	0	0	3	2	2	2	3	9	1	1	1	1	1	4	no	Kahle, Ludolphy
1713	Zool Inst Kiel	28331	Wadden Sea of Schleswig-Holstein	1988	12	1976	1976-1984	adult	female	0	0	4	4	3	3	4	14	1	1	1	1	1	4	no	Kahle, Ludolphy
1715	Zool Inst Kiel	29292	Wadden Sea of Schleswig-Holstein	1988	12	1976	1976-1984	adult	female	0	0	2	2	2	3	3	9	1	1	1	1	1	4	no	Kahle, Ludolphy
1719	Zool Inst Kiel	27854	Wadden Sea of Schleswig-Holstein	1988	12	1976	1976-1984	adult	female	1	0	2	2	3	2	3	9	1	1	1	1	1	4	no	Kahle, Ludolphy
1725	Zool Inst Kiel	29195	Wadden Sea of Schleswig-Holstein	1988	12	1976	1976-1984	adult	female	1	0	2	2	3	2	3	9	1	1	1	1	1	4	no	Kahle, Ludolphy
1727	Zool Inst Kiel	28393	Wadden Sea of Schleswig-Holstein	1988	12	1976	1976-1984	adult	female	0	0	2	2	2	2	2	8	1	1	1	1	1	4	no	Kahle, Ludolphy
1732	Zool Inst Kiel	28029	Wadden Sea of Schleswig-Holstein	1988	12	1976	1976-1984	adult	female	0	0	2	2	3	2	3	9	1	1	1	1	1	4	no	Kahle, Ludolphy
1735	Zool Inst Kiel	31461	Wadden Sea of Schleswig-Holstein	1994	12	1982	1976-1984	adult	female	0	0	2	2	3	2	3	9	1	1	1	1	1	4	no	Kahle, Ludolphy
1736	Zool Inst Kiel	31557	Wadden Sea of Schleswig-Holstein	1994	13	1981	1976-1984	adult	female	0	0	2	2	4	4	4	12	1	1	1	1	1	4	no	Kahle, Ludolphy
1738	Zool Inst Kiel	29438	Wadden Sea of Schleswig-Holstein	1988	13	1975	1951-1975	adult	female	0	0	2	2	3	2	3	9	1	1	1	1	1	4	no	Kahle, Ludolphy
1743	Zool Inst Kiel	28682	Wadden Sea of Schleswig-Holstein	1988	13	1975	1951-1975	adult	female	2	0	4	4	2	4	4	14	1	1	1	1	1	4	no	Kahle, Ludolphy
1744	Zool Inst Kiel	29167	Wadden Sea of Schleswig-Holstein	1988	13	1975	1951-1975	adult	female	3	0	2	3	3	3	3	11	1	1	1	1	1	4	no	Kahle, Ludolphy
1745	Zool Inst Kiel	28499	Wadden Sea of Schleswig-Holstein	1988	13	1975	1951-1975	adult	female	0	0	4	3	3	2	4	12	1	1	1	1	1	4	no	Kahle, Ludolphy
1746	Zool Inst Kiel	28293	Wadden Sea of Schleswig-Holstein	1988	13	1975	1951-1975	adult	female	0	0	2	2	3	4	4	11	1	1	1	1	1	4	no	Kahle, Ludolphy
1747	Zool Inst Kiel	28807	Wadden Sea of Schleswig-Holstein	1988	13	1975	1951-1975	adult	female	0	0	2	2	3	2	3	9	1	1	1	1	1	4	no	Kahle, Ludolphy
1748	Zool Inst Kiel	28683	Wadden Sea of Schleswig-Holstein	1988	13	1975	1951-1975	adult	female	0	0	3	3	3	3	3	12	1	1	1	1	1	4	no	Kahle, Ludolphy
1756	Zool Inst Kiel	28653	Wadden Sea of Schleswig-Holstein	1988	14	1974	1951-1975	adult	male	0	0	2	3	3	3	3	11	1	1	1	1	1	4	no	Kahle, Ludolphy
1757	Zool Inst Kiel	28356	Wadden Sea of Schleswig-Holstein	1988	14	1974	1951-1975	adult	male	3	0	2	3	3	4	4	12	1	1	1	1	1	4	no	Kahle, Ludolphy
1761	Zool Inst Kiel	31524	Wadden Sea of Schleswig-Holstein	1994	14	1980	1976-1984	adult	male	0	0	3	3	3	3	3	12	1	1	1	1	1	4	no	Kahle, Ludolphy
1764	Zool Inst Kiel	31555	Wadden Sea of Schleswig-Holstein	1994	14	1980	1976-1984	adult	male	0	0	3	3	2	2	3	10	1	1	1	1	1	4	no	Kahle, Ludolphy
1765	Zool Inst Kiel	29264	Wadden Sea of Schleswig-Holstein	1988	14	1974	1951-1975	adult	male	3	0	4	3	3	4	4	14	1	1	1	1	1	4	no	Kahle, Ludolphy
1767	Zool Inst Kiel	29118	Wadden Sea of Schleswig-Holstein	1988	14	1974	1951-1975	adult	male	0	0	3	4	2	2	4	11	1	1	1	1	1	4	no	Kahle, Ludolphy
1774	Zool Inst Kiel	29710	Wadden Sea of Schleswig-Holstein	1988	15	1973	1951-1975	adult	male	8	0	3	3	3	3	3	12	1	1	1	1	1	4	no	Kahle, Ludolphy
1775	Zool Inst Kiel	28399	Wadden Sea of Schleswig-Holstein	1988	15	1973	1951-1975	adult	male	1	0	3	3	2	2	3	10	1	1	1	1	1	4	no	Kahle, Ludolphy
1776	Zool Inst Kiel	28855	Wadden Sea of Schleswig-Holstein	1988	15	1973	1951-1975	adult	male	3	1	3	3	2	2	3	10	1	1	1	1	1	4	no	Kahle, Ludolphy
1779	Zool Inst Kiel	31558	Wadden Sea of Schleswig-Holstein	1994	13	1981	1976-1984	adult	male	4	1	3	3	4	3	4	13	1	1	1	1	1	4	?	Kahle, Ludolphy
1788	Zool Inst Kiel	30493	Wadden Sea of Lower Saxony	1988	7	1981	1976-1984	adult	male	0	0	3	3	3	2	3	11	1	1	1	1	1	4	no	Kahle, Ludolphy
1792	Zool Inst Kiel	30655	Wadden Sea of Lower Saxony	1988	3	1985	1985-1994	juvenile	male	0	0	3	3	2	2	3	10	1	1	1	1	1	4	no	Kahle, Ludolphy
1802	Zool Inst Kiel	24882	Wadden Sea of Schleswig-Holstein	1984	14	1970	1951-1975	adult	female	0	0	3	3	2	3	3	11	1	1	1	1	1	4	no	Kahle, Ludolphy
1803	Zool Inst Kiel	19883	Wadden Sea of Schleswig-Holstein	1978	14	1964	1951-1975	adult	female	5	0	3	3	4	3	4	13	1	1	1	1	1	4	no	Kahle, Ludolphy
1805	Zool Inst Kiel	31459	Wadden Sea of Schleswig-Holstein	1993	17	1976	1976-1984	adult	female	0	0	3	3	3	2	3	11	1	1	1	1	1	4	no	Kahle, Ludolphy
1811	Zool Inst Kiel	28484	Wadden Sea of Schleswig-Holstein	1988	14	1974	1951-1975	adult	female	3	0	3	3	4	4	4	14	1	1	1	1	1	4	no	Kahle, Ludolphy
1823	Zool Inst Kiel	30270	Wadden Sea of Schleswig-Holstein	1991	15	1976	1976-1984	adult	female	0	0	2	3	3	3	3	11	1	1	1	1	1	4	no	Kahle, Ludolphy
1827	Zool Inst Kiel	29276	Wadden Sea of Schleswig-Holstein	1988	15	1973	1951-1975	adult	female	0	0	3	2	2	3	3	10	1	1	1	1	1	4	no	Kahle, Ludolphy
1828	Zool Inst Kiel	27645	Wadden Sea of Schleswig-Holstein	1988	14	1974	1951-1975	adult	male	10	0	3	4	3	4	4	14	1	1	1	1	1	4	?	Kahle, Ludolphy
1831	Zool Inst Kiel	29538	Wadden Sea of Schleswig-Holstein	1988	15	1973	1951-1975	adult	female	0	0	2	2	3	3	3	10	1	1	1	1	1	4	no	Kahle, Ludolphy
1835	Zool Inst Kiel	30670	Wadden Sea of Lower Saxony	1988	11	1977	1976-1984	adult	male	0	0	3	3	2	2	3	10	1	1	1	1	1	4	no	Kahle, Ludolphy
1850	Zool Inst Kiel	29677	Wadden Sea of Schleswig-Holstein	1988	16	1972	1951-1975	adult	male	4	0	3	3	2	3	3	11	1	1	1	1	1	4	no	Kahle, Ludolphy
1852	Zool Inst Kiel	27673	Wadden Sea of Schleswig-Holstein	1988	16	1972	1951-1975	adult	male	3	0	3	4	3	3	4	13	1	1	1	1	1	4	no	Kahle, Ludolphy
1853	Zool Inst Kiel	28890	Wadden Sea of Schleswig-Holstein	1988	16	1972	1951-1975	adult	male	2	0	3	3	3	3	3	12	1	1	1	1	1	4	no	Kahle, Ludolphy
1855	Zool Inst Kiel	29556	Wadden Sea of Schleswig-Holstein	1988	16	1972	1951-1975	adult	male	8	0	4	4	3	2	4	13	1	1	1	1	1	4	no	Kahle, Ludolphy
1859	Zool Inst Kiel	29391	Wadden Sea of Schleswig-Holstein	1988	16	1972	1951-1975	adult	male	3	0	4	3	2	3	4	12	1	1	1	1	1	4	no	Kahle, Ludolphy
1865	Zool Inst Kiel	27871	Wadden Sea of Schleswig-Holstein	1988	18	1970	1951-1975	adult	male	9	0	4	4	4	3	4	15	1	1	1	1	1	4	no	Kahle, Ludolphy
1903	Zool Inst Kiel	30038	Wadden Sea of Lower Saxony	1988	16	1972	1951-1975	adult	male	6	0	3	3	3	3	3	12	1	1	1	1	1	4	no	Kahle, Ludolphy
1947	Zool Inst Kiel	30061	Wadden Sea of Lower Saxony	1988	10	1978	1976-1984	adult	male	0	0	3	3	2	2	3	10	1	1	1	1	1	4	no	Kahle, Ludolphy
1948	Zool Inst Kiel	30049	Wadden Sea of Schleswig-Holstein	1988	11	1977	1976-1984	adult	female	8	0	3	3	4	4	4	14	1	1	1	1	1	4	no	Kahle, Ludolphy
1949	Zool Inst Kiel	30063	Wadden Sea of Lower Saxony	1988	9	1979	1976-1984	adult	female	0	0	2	2	2	2	2	8	1	1	1	1	1	4	no	Kahle, Ludolphy
1952	Zool Inst Kiel	30050	Wadden Sea of Lower Saxony	1988	8	1980	1976-1984	adult	female	0	0	3	3	2	2	3	10	1	1	1	1	1	4	no	Kahle, Ludolphy
1968	Zool Inst Kiel	25065	Wadden Sea of Schleswig-Holstein	1994	9	1983	1976-1984	adult	male	0	0	3	3	3	2	3	11	1	1	1	1	1	4	no	Kahle, Ludolphy
1979	Zool Inst Kiel	27899	Wadden Sea of Schleswig-Holstein	1988	6	1982	1976-1984	adult	male	0	0	3	2	2	2	3	9	1	1	1	1	1	4	no	Kahle, Ludolphy
1984	Zool Inst Kiel	19316	Wadden Sea of Schleswig-Holstein	1977	14	1963	1951-1975	adult	male	2	0	4	4	4	2	4	14	1	1	1	1	1	4	no	Kahle, Ludolphy
1440	Zool Inst Kiel	29935	Wadden Sea of Schleswig-Holstein	1990	9	1981	1976-1984	adult	male	0	0	3	3	2	2	3	10	0	1	1	1	1	3	no	Kahle, Ludolphy
1534	Zool Inst Kiel	29125	Wadden Sea of Schleswig-Holstein	1988	9	1979	1976-1984	adult	female	0	0	2	2	2	2	2	8	0	1	1	1	1	3	no	Kahle, Ludolphy
1582	Zool Inst Kiel	29450	Wadden Sea of Schleswig-Holstein	1988	8	1980	1976-1984	adult	male	0	0	2	2	2	2	2	8	0	1	1	1	1	3	no	Kahle, Ludolphy
1586	Zool Inst Kiel	29032	Wadden Sea of Schleswig-Holstein	1988	8	1980	1976-1984	adult	male	0	0	2	2	3	2	3	9	0	1	1	1	1	3	no	Kahle, Ludolphy
1651	Zool Inst Kiel	29375	Wadden Sea of Schleswig-Holstein	1988	12	1976	1976-1984	adult	male	0	0	2	2	2	3	3	9	0	1	1	1	1	3	no	Kahle, Ludolphy
1144	Zool Inst Kiel	27759	Wadden Sea of Schleswig-Holstein	1988	6	1982	1976-1984	adult	female	0	0	2	2	2	2	2	8	1	0	1	1	1	3	no	Kahle, Ludolphy
1332	Zool Inst Kiel	29225	Wadden Sea of Schleswig-Holstein	1988	7	1981	1976-1984	adult	female	0	0	2	2	2	2	2	8	1	0	1	1	1	3	no	Kahle, Ludolphy
1355	Zool Inst Kiel	31559	Wadden Sea of Schleswig-Holstein	1994	8	1984	1976-1984	adult	male	1	0	3	3	2	2	3	10	1	0	1	1	1	3	no	Kahle, Ludolphy
1366	Zool Inst Kiel	29429	Wadden Sea of Schleswig-Holstein	1988	9	1979	1976-1984	adult	male	0	0	3	2	2	2	3	9	1	0	1	1	1	3	no	Kahle, Ludolphy
1370	Zool Inst Kiel	29187	Wadden Sea of Schleswig-Holstein	1988	8	1980	1976-1984	adult	male	2	0	4	2	2	2	4	10	1	0	1	1	1	3	no	Kahle, Ludolphy
1372	Zool Inst Kiel	29470	Wadden Sea of Schleswig-Holstein	1988	8	1980	1976-1984	adult	male	0	0	2	2	3	3	3	10	1	0	1	1	1	3	no	Kahle, Ludolphy
1388	Zool Inst Kiel	28395	Wadden Sea of Schleswig-Holstein	1988	8	1980	1976-1984	adult	female	0	0	2	2	2	2	2	8	1	0	1	1	1	3	no	Kahle, Ludolphy
1413	Zool Inst Kiel	28790	Wadden Sea of Schleswig-Holstein	1989	8	1981	1976-1984	adult	female	0	0	2	2	2	2	2	8	1	0	1	1	1	3	no	Kahle, Ludolphy
1425	Zool Inst Kiel	29317	Wadden Sea of Schleswig-Holstein	1988	8	1980	1976-1984	adult	female	0	0	2	2	2	2	2	8	1	0	1	1	1	3	no	Kahle, Ludolphy
1437	Zool Inst Kiel	29525	Wadden Sea of Schleswig-Holstein	1988	9	1979	1976-1984	adult	male	2	0	3	2	2	2	3	9	1	0	1	1	1	3	no	Kahle, Ludolphy
1461	Zool Inst Kiel	28171	Wadden Sea of Schleswig-Holstein	1988	9	1979	1976-1984	adult	female	0	0	2	2	2	3	3	9	1	0	1	1	1	3	no	Kahle, Ludolphy
1482	Zool Inst Kiel	31556	Wadden Sea of Schleswig-Holstein	1994	10	1984	1976-1984	adult	male	0	0	3	3	3	3	3	12	1	0	1	1	1	3	no	Kahle, Ludolphy
1502	Zool Inst Kiel	29132	Wadden Sea of Schleswig-Holstein	1988	10	1978	1976-1984	adult	male	2	0	2	2	2	4	4	10	1	0	1	1	1	3	?	Kahle, Ludolphy
1544	Zool Inst Kiel	29113	Wadden Sea of Schleswig-Holstein	1988	9	1979	1976-1984	adult	male	0	0	3	2	2	2	3	9	1	0	1	1	1	3	no	Kahle, Ludolphy
1564	Zool Inst Kiel	29936	Wadden Sea of Schleswig-Holstein	1990	10	1980	1976-1984	adult	female	0	0	2	2	2	2	2	8	1	0	1	1	1	3	no	Kahle, Ludolphy
1622	Zool Inst Kiel	29112	Wadden Sea of Schleswig-Holstein	1988	11	1977	1976-1984	adult	male	0	0	3	2	2	2	3	9	1	0	1	1	1	3	no	Kahle, Ludolphy
1652	Zool Inst Kiel	29533	Wadden Sea of Schleswig-Holstein	1988	12	1976	1976-1984	adult	male	0	0	2	2	2	2	2	8	1	0	1	1	1	3	no	Kahle, Ludolphy
1688	Zool Inst Kiel	28358	Wadden Sea of Schleswig-Holstein	1988	11	1977	1976-1984	adult	female	0	0	3	3	3	2	3	11	1	0	1	1	1	3	no	Kahle, Ludolphy
1691	Zool Inst Kiel	30640	Wadden Sea of Schleswig-Holstein	1991	10	1981	1976-1984	adult	male	2	0	2	3	3	4	4	12	1	0	1	1	1	3	no	Kahle, Ludolphy
1721	Zool Inst Kiel	28337	Wadden Sea of Schleswig-Holstein	1988	12	1976	1976-1984	adult	female	0	0	2	2	3	2	3	9	1	0	1	1	1	3	no	Kahle, Ludolphy
1753	Zool Inst Kiel	27283	Wadden Sea of Schleswig-Holstein	1987	13	1974	1951-1975	adult	female	0	0	3	3	3	2	3	11	1	0	1	1	1	3	no	Kahle, Ludolphy
1795	Zool Inst Kiel	30651	Wadden Sea of Lower Saxony	1988	8	1980	1976-1984	adult	male	0	0	3	3	3	3	3	12	1	0	1	1	1	3	no	Kahle, Ludolphy
1918	Zool Inst Kiel	27923	Wadden Sea of Schleswig-Holstein	1988	16	1972	1951-1975	adult	female	2	0	3	3	2	3	3	11	1	0	1	1	1	3	no	Kahle, Ludolphy
1942	Zool Inst Kiel	19331	Wadden Sea of Hamburg & Elbe Estuary	1977	18	1959	1951-1975	adult	female	1	0	3	3	4	2	4	12	1	0	1	1	1	3	no	Kahle, Ludolphy
497	Zool Inst Kiel	17505	Wadden Sea of Schleswig-Holstein	1976	1.75	1974	1951-1975	juvenile	female	0	0	2	2	0	0	2	4	0	0	1	1	1	2	no	Kahle, Ludolphy
554	Zool Inst Kiel	27783	Wadden Sea of Schleswig-Holstein	1988	1.91667	1986	1985-1994	juvenile	female	0	0	2	2	2	2	2	8	0	0	1	1	1	2	no	Kahle, Ludolphy
1060	Zool Inst Kiel	29594	Wadden Sea of Schleswig-Holstein	1988	5	1983	1976-1984	juvenile	male	0	1	3	3	3	3	3	12	0	0	1	1	1	2	no	Kahle, Ludolphy
1115	Zool Inst Kiel	29376	Wadden Sea of Schleswig-Holstein	1988	5	1983	1976-1984	juvenile	female	0	0	2	3	2	2	3	9	0	0	1	1	1	2	no	Kahle, Ludolphy
1244	Zool Inst Kiel	28800	Wadden Sea of Schleswig-Holstein	1988	7	1981	1976-1984	adult	male	0	0	2	2	2	2	2	8	0	0	1	1	1	2	no	Kahle, Ludolphy
1678	Zool Inst Kiel	28389	Wadden Sea of Schleswig-Holstein	1988	11	1977	1976-1984	adult	female	6	0	4	4	3	4	4	15	0	0	1	1	1	2	no	Kahle, Ludolphy
29	Zool Inst Kiel	28383	Wadden Sea of Schleswig-Holstein	1988	23	1965	1951-1975	adult	female	0	0	3	3	2	2	3	10	1	1	0	1	1	3	no	Kahle, Kierdorf, Ludolphy
140	Zool Inst Kiel	17213	Wadden Sea of Schleswig-Holstein	1975	0.416667	1975	1951-1975	juvenile	male	0	0	0	0	0	0	0	0	1	1	0	1	1	3	no	Kahle, Ludolphy
645	Zool Inst Kiel	29628	Wadden Sea of Schleswig-Holstein	1988	2	1986	1985-1994	juvenile	male	0	0	2	2	2	2	2	8	1	1	0	1	1	3	no	Kahle, Ludolphy
1206	Zool Inst Kiel	28595	Wadden Sea of Schleswig-Holstein	1988	7	1981	1976-1984	adult	male	0	0	2	2	2	2	2	8	1	1	0	1	1	3	no	Kahle, Ludolphy
1231	Zool Inst Kiel	29329	Wadden Sea of Schleswig-Holstein	1988	7	1981	1976-1984	adult	male	0	0	3	2	2	2	3	9	1	1	0	1	1	3	no	Kahle, Ludolphy
1336	Zool Inst Kiel	28110	Wadden Sea of Schleswig-Holstein	1988	8	1980	1976-1984	adult	female	1	0	2	3	2	2	3	9	1	1	0	1	1	3	?	Kahle, Ludolphy
1444	Zool Inst Kiel	29904	Wadden Sea of Schleswig-Holstein	1990	9	1981	1976-1984	adult	male	0	0	3	3	2	2	3	10	1	1	0	1	1	3	no	Kahle, Ludolphy
1455	Zool Inst Kiel	28346	Wadden Sea of Schleswig-Holstein	1988	9	1979	1976-1984	adult	female	0	0	2	2	2	2	2	8	1	1	0	1	1	3	no	Kahle, Ludolphy
1532	Zool Inst Kiel	29182	Wadden Sea of Schleswig-Holstein	1988	9	1979	1976-1984	adult	female	0	0	2	2	2	2	2	8	1	1	0	1	1	3	no	Kahle, Ludolphy
1639	Zool Inst Kiel	29260	Wadden Sea of Schleswig-Holstein	1988	12	1976	1976-1984	adult	male	0	0	3	2	3	3	3	11	1	1	0	1	1	3	no	Kahle, Ludolphy
1734	Zool Inst Kiel	28285	Wadden Sea of Schleswig-Holstein	1988	12	1976	1976-1984	adult	female	0	0	2	3	3	2	3	10	1	1	0	1	1	3	no	Kahle, Ludolphy
1817	Zool Inst Kiel	26399	Wadden Sea of Schleswig-Holstein	1986	15	1971	1951-1975	adult	female	2	0	3	3	4	3	4	13	1	1	0	1	1	3	no	Kahle, Ludolphy
1870	Zool Inst Kiel	29549	Wadden Sea of Schleswig-Holstein	1988	18	1970	1951-1975	adult	male	1	0	3	3	3	3	3	12	1	1	0	1	1	3	no	Kahle, Ludolphy
138	Zool Inst Kiel	17228	Wadden Sea of Schleswig-Holstein	1975	0.25	1975	1951-1975	juvenile	male	0	0	0	0	0	0	0	0	0	1	0	1	1	2	no	Kahle, Ludolphy
139	Zool Inst Kiel	17215	Wadden Sea of Schleswig-Holstein	1975	0.416667	1975	1951-1975	juvenile	male	0	0	0	0	0	0	0	0	0	1	0	1	1	2	no	Kahle, Ludolphy
141	Zool Inst Kiel	17224	Wadden Sea of Schleswig-Holstein	1975	0.416667	1975	1951-1975	juvenile	male	0	0	0	0	0	0	0	0	0	1	0	1	1	2	no	Kahle, Ludolphy
142	Zool Inst Kiel	17101	Wadden Sea of Schleswig-Holstein	1975	0.166667	1975	1951-1975	juvenile	male	0	0	0	0	0	0	0	0	0	1	0	1	1	2	no	Kahle, Ludolphy
146	Zool Inst Kiel	17216	Wadden Sea of Schleswig-Holstein	1976	0.166667	1976	1976-1984	juvenile	male	0	0	0	0	0	0	0	0	0	1	0	1	1	2	no	Kahle, Ludolphy
211	Zool Inst Kiel	27654	Wadden Sea of Schleswig-Holstein	1988	0.833333	1987	1985-1994	juvenile	male	0	0	2	2	0	0	2	4	0	1	0	1	1	2	no	Kahle, Ludolphy
260	Zool Inst Kiel	27855	Wadden Sea of Schleswig-Holstein	1988	0.916667	1987	1985-1994	juvenile	male	0	0	2	2	2	2	2	8	0	1	0	1	1	2	no	Kahle, Ludolphy
266	Zool Inst Kiel	27713	Wadden Sea of Schleswig-Holstein	1988	0.916667	1987	1985-1994	juvenile	male	0	0	0	0	0	0	0	0	0	1	0	1	1	2	no	Kahle, Ludolphy
274	Zool Inst Kiel	31452	Wadden Sea of Schleswig-Holstein	1994	0.5	1993	1985-1994	juvenile	female	0	0	0	0	2	2	2	4	0	1	0	1	1	2	no	Kahle, Ludolphy
276	Zool Inst Kiel	31453	Wadden Sea of Schleswig-Holstein	1994	0.5	1993	1985-1994	juvenile	male	0	0	2	2	2	2	2	8	0	1	0	1	1	2	no	Kahle, Ludolphy
277	Zool Inst Kiel	30953	Wadden Sea of Schleswig-Holstein	1992	0.666667	1991	1985-1994	juvenile	male	0	0	0	0	0	0	0	0	0	1	0	1	1	2	no	Kahle, Ludolphy
285	Zool Inst Kiel	31016	Wadden Sea of Schleswig-Holstein	1992	0.75	1991	1985-1994	juvenile	female	0	0	2	0	2	2	2	6	0	1	0	1	1	2	no	Kahle, Ludolphy
286	Zool Inst Kiel	26058	Wadden Sea of Schleswig-Holstein	1985	0.333333	1985	1985-1994	juvenile	female	0	0	0	0	0	0	0	0	0	1	0	1	1	2	no	Kahle, Ludolphy
304	Zool Inst Kiel	30221	Wadden Sea of Schleswig-Holstein	1991	0.583333	1990	1985-1994	juvenile	male	0	0	0	0	0	0	0	0	0	1	0	1	1	2	no	Kahle, Ludolphy
362	Zool Inst Kiel	17239	Wadden Sea of Schleswig-Holstein	1975	1.16667	1974	1951-1975	juvenile	male	0	0	2	2	2	0	2	6	0	1	0	1	1	2	no	Kahle, Ludolphy
366	Zool Inst Kiel	16750	Wadden Sea of Schleswig-Holstein	1974	1.08333	1973	1951-1975	juvenile	male	0	0	0	2	0	0	2	2	0	1	0	1	1	2	no	Kahle, Ludolphy
391	Zool Inst Kiel	27852	Wadden Sea of Schleswig-Holstein	1988	1	1987	1985-1994	juvenile	male	0	0	2	2	2	2	2	8	0	1	0	1	1	2	no	Kahle, Ludolphy
392	Zool Inst Kiel	27996	Wadden Sea of Schleswig-Holstein	1988	1	1987	1985-1994	juvenile	male	0	0	2	4	2	2	4	10	0	1	0	1	1	2	no	Kahle, Ludolphy
398	Zool Inst Kiel	27994	Wadden Sea of Schleswig-Holstein	1988	1	1987	1985-1994	juvenile	male	0	0	2	2	2	2	2	8	0	1	0	1	1	2	no	Kahle, Ludolphy
399	Zool Inst Kiel	27997	Wadden Sea of Schleswig-Holstein	1988	1	1987	1985-1994	juvenile	male	0	0	2	2	2	2	2	8	0	1	0	1	1	2	no	Kahle, Ludolphy
412	Zool Inst Kiel	27784	Wadden Sea of Schleswig-Holstein	1988	1.91667	1986	1985-1994	juvenile	male	0	0	2	2	2	2	2	8	0	1	0	1	1	2	no	Kahle, Ludolphy
443	Zool Inst Kiel	27770	Wadden Sea of Schleswig-Holstein	1988	0.916667	1987	1985-1994	juvenile	female	0	0	0	0	0	0	0	0	0	1	0	1	1	2	?	Kahle, Ludolphy
462	Zool Inst Kiel	29973	Wadden Sea of Schleswig-Holstein	1990	0.25	1990	1985-1994	juvenile	female	0	0	0	0	0	0	0	0	0	1	0	1	1	2	no	Kahle, Ludolphy
466	Zool Inst Kiel	31047	Wadden Sea of Schleswig-Holstein	1992	0.416667	1992	1985-1994	juvenile	female	0	0	0	0	0	0	0	0	0	1	0	1	1	2	no	Kahle, Ludolphy
475	Zool Inst Kiel	n/a	Wadden Sea of Schleswig-Holstein	1990	0.666667	1989	1985-1994	juvenile	female	0	0	0	0	2	2	2	4	0	1	0	1	1	2	no	Kahle, Ludolphy
477	Zool Inst Kiel	27828	Wadden Sea of Schleswig-Holstein	1988	0.916667	1987	1985-1994	juvenile	female	0	0	2	2	2	2	2	8	0	1	0	1	1	2	no	Kahle, Ludolphy
479	Zool Inst Kiel	27835	Wadden Sea of Schleswig-Holstein	1988	0.916667	1987	1985-1994	juvenile	female	0	0	2	2	2	0	2	6	0	1	0	1	1	2	no	Kahle, Ludolphy
480	Zool Inst Kiel	27816	Wadden Sea of Schleswig-Holstein	1988	0.916667	1987	1985-1994	juvenile	female	0	0	2	2	2	2	2	8	0	1	0	1	1	2	no	Kahle, Ludolphy
486	Zool Inst Kiel	19341	Wadden Sea of Schleswig-Holstein	1977	1.25	1976	1976-1984	juvenile	female	0	0	0	0	2	2	2	4	0	1	0	1	1	2	no	Kahle, Ludolphy
507	Zool Inst Kiel	22827	Wadden Sea of Schleswig-Holstein	1982	1.25	1981	1976-1984	juvenile	female	0	0	2	2	2	0	2	6	0	1	0	1	1	2	no	Kahle, Ludolphy
511	Zool Inst Kiel	25026	Wadden Sea of Schleswig-Holstein	1984	1	1983	1976-1984	juvenile	female	0	0	2	2	2	2	2	8	0	1	0	1	1	2	no	Kahle, Ludolphy
513	Zool Inst Kiel	25027	Wadden Sea of Schleswig-Holstein	1984	1.16667	1983	1976-1984	juvenile	female	0	0	2	2	2	2	2	8	0	1	0	1	1	2	no	Kahle, Ludolphy
520	Zool Inst Kiel	22094	Wadden Sea of Schleswig-Holstein	1981	1.25	1980	1976-1984	juvenile	female	0	0	2	2	2	0	2	6	0	1	0	1	1	2	no	Kahle, Ludolphy
532	Zool Inst Kiel	28666	Wadden Sea of Schleswig-Holstein	1988	1	1987	1985-1994	juvenile	female	0	0	2	2	2	2	2	8	0	1	0	1	1	2	no	Kahle, Ludolphy
556	Zool Inst Kiel	27920	Wadden Sea of Schleswig-Holstein	1988	1	1987	1985-1994	juvenile	female	0	0	2	2	2	2	2	8	0	1	0	1	1	2	no	Kahle, Ludolphy
575	Zool Inst Kiel	28392	Wadden Sea of Schleswig-Holstein	1988	1.08333	1987	1985-1994	juvenile	male	0	0	2	2	2	2	2	8	0	1	0	1	1	2	no	Kahle, Ludolphy
582	Zool Inst Kiel	29445	Wadden Sea of Schleswig-Holstein	1988	1.08333	1987	1985-1994	juvenile	male	0	0	2	2	2	2	2	8	0	1	0	1	1	2	no	Kahle, Ludolphy
592	Zool Inst Kiel	27924	Wadden Sea of Schleswig-Holstein	1988	2	1986	1985-1994	juvenile	male	0	0	2	2	3	2	3	9	0	1	0	1	1	2	no	Kahle, Ludolphy
613	Zool Inst Kiel	17230	Wadden Sea of Schleswig-Holstein	1975	2	1973	1951-1975	juvenile	male	0	0	2	2	2	2	2	8	0	1	0	1	1	2	no	Kahle, Ludolphy
635	Zool Inst Kiel	28278	Wadden Sea of Schleswig-Holstein	1988	2	1986	1985-1994	juvenile	male	0	0	2	2	2	2	2	8	0	1	0	1	1	2	no	Kahle, Ludolphy
685	Zool Inst Kiel	22813	Wadden Sea of Schleswig-Holstein	1982	2	1980	1976-1984	juvenile	female	0	0	2	2	2	2	2	8	0	1	0	1	1	2	no	Kahle, Ludolphy
769	Zool Inst Kiel	23980	Wadden Sea of Schleswig-Holstein	1983	3	1980	1976-1984	juvenile	male	0	0	2	2	2	2	2	8	0	1	0	1	1	2	no	Kahle, Ludolphy
776	Zool Inst Kiel	29006	Wadden Sea of Schleswig-Holstein	1988	3	1985	1985-1994	juvenile	male	0	0	2	2	2	2	2	8	0	1	0	1	1	2	no	Kahle, Ludolphy
910	Zool Inst Kiel	28783	Wadden Sea of Schleswig-Holstein	1988	4	1984	1976-1984	juvenile	male	0	0	2	2	2	2	2	8	0	1	0	1	1	2	no	Kahle, Ludolphy
1013	Zool Inst Kiel	22838	Wadden Sea of Schleswig-Holstein	1982	5	1977	1976-1984	juvenile	female	0	0	2	2	2	2	2	8	0	1	0	1	1	2	no	Kahle, Ludolphy
1072	Zool Inst Kiel	22087	Wadden Sea of Schleswig-Holstein	1981	6	1975	1951-1975	adult	male	0	0	3	3	3	2	3	11	0	1	0	1	1	2	no	Kahle, Ludolphy
1092	Zool Inst Kiel	29168	Wadden Sea of Schleswig-Holstein	1988	6	1982	1976-1984	adult	male	6	0	3	3	4	4	4	14	0	1	0	1	1	2	no	Kahle, Ludolphy
1100	Zool Inst Kiel	29302	Wadden Sea of Schleswig-Holstein	1988	6	1982	1976-1984	adult	male	0	0	3	3	2	3	3	11	0	1	0	1	1	2	no	Kahle, Ludolphy
1138	Zool Inst Kiel	12060	Wadden Sea of Schleswig-Holstein	1971	6	1965	1951-1975	adult	female	0	0	2	2	2	2	2	8	0	1	0	1	1	2	no	Kahle, Ludolphy
1219	Zool Inst Kiel	28417	Wadden Sea of Schleswig-Holstein	1988	7	1981	1976-1984	adult	male	0	0	2	2	2	2	2	8	0	1	0	1	1	2	no	Kahle, Ludolphy
1247	Zool Inst Kiel	29183	Wadden Sea of Schleswig-Holstein	1988	7	1981	1976-1984	adult	male	0	0	2	2	3	3	3	10	0	1	0	1	1	2	no	Kahle, Ludolphy
1248	Zool Inst Kiel	29243	Wadden Sea of Schleswig-Holstein	1988	7	1981	1976-1984	adult	male	0	0	2	2	2	2	2	8	0	1	0	1	1	2	no	Kahle, Ludolphy
1292	Zool Inst Kiel	28808	Wadden Sea of Schleswig-Holstein	1988	7	1981	1976-1984	adult	female	0	0	2	2	2	2	2	8	0	1	0	1	1	2	no	Kahle, Ludolphy
1333	Zool Inst Kiel	29294	Wadden Sea of Schleswig-Holstein	1988	7	1981	1976-1984	adult	female	0	0	2	2	2	2	2	8	0	1	0	1	1	2	no	Kahle, Ludolphy
1351	Zool Inst Kiel	27834	Wadden Sea of Schleswig-Holstein	1988	8	1980	1976-1984	adult	male	0	0	2	2	2	2	2	8	0	1	0	1	1	2	no	Kahle, Ludolphy
1354	Zool Inst Kiel	28428	Wadden Sea of Schleswig-Holstein	1988	8	1980	1976-1984	adult	male	0	0	2	2	2	2	2	8	0	1	0	1	1	2	no	Kahle, Ludolphy
1432	Zool Inst Kiel	31049	Wadden Sea of Schleswig-Holstein	1992	9	1983	1976-1984	adult	male	0	0	2	2	3	2	3	9	0	1	0	1	1	2	?	Kahle, Ludolphy
1454	Zool Inst Kiel	28361	Wadden Sea of Schleswig-Holstein	1988	9	1979	1976-1984	adult	female	0	0	2	2	2	2	2	8	0	1	0	1	1	2	no	Kahle, Ludolphy
1486	Zool Inst Kiel	28348	Wadden Sea of Schleswig-Holstein	1988	10	1978	1976-1984	adult	male	2	0	2	3	3	2	3	10	0	1	0	1	1	2	no	Kahle, Ludolphy
1504	Zool Inst Kiel	29248	Wadden Sea of Schleswig-Holstein	1988	10	1978	1976-1984	adult	male	1	0	2	2	2	4	4	10	0	1	0	1	1	2	no	Kahle, Ludolphy
1507	Zool Inst Kiel	28980	Wadden Sea of Schleswig-Holstein	1988	10	1978	1976-1984	adult	male	1	0	3	2	2	2	3	9	0	1	0	1	1	2	no	Kahle, Ludolphy
1516	Zool Inst Kiel	29566	Wadden Sea of Schleswig-Holstein	1988	10	1978	1976-1984	adult	male	3	0	2	2	3	4	4	11	0	1	0	1	1	2	no	Kahle, Ludolphy
1528	Zool Inst Kiel	29575	Wadden Sea of Schleswig-Holstein	1988	9	1979	1976-1984	adult	female	0	0	2	2	2	2	2	8	0	1	0	1	1	2	no	Kahle, Ludolphy
1529	Zool Inst Kiel	29557	Wadden Sea of Schleswig-Holstein	1988	9	1979	1976-1984	adult	female	0	0	2	2	2	2	2	8	0	1	0	1	1	2	no	Kahle, Ludolphy
1553	Zool Inst Kiel	28382	Wadden Sea of Schleswig-Holstein	1988	10	1978	1976-1984	adult	female	0	0	2	2	2	2	2	8	0	1	0	1	1	2	no	Kahle, Ludolphy
1555	Zool Inst Kiel	28205	Wadden Sea of Schleswig-Holstein	1988	10	1978	1976-1984	adult	female	0	0	2	2	2	2	2	8	0	1	0	1	1	2	no	Kahle, Ludolphy
1557	Zool Inst Kiel	17195	Wadden Sea of Schleswig-Holstein	1975	10	1965	1951-1975	adult	female	0	0	2	2	2	2	2	8	0	1	0	1	1	2	no	Kahle, Ludolphy
1558	Zool Inst Kiel	28713	Wadden Sea of Schleswig-Holstein	1988	10	1978	1976-1984	adult	female	0	0	2	3	2	2	3	9	0	1	0	1	1	2	no	Kahle, Ludolphy
1562	Zool Inst Kiel	25197	Wadden Sea of Schleswig-Holstein	1984	10	1974	1951-1975	adult	female	1	0	2	2	3	3	3	10	0	1	0	1	1	2	no	Kahle, Ludolphy
1580	Zool Inst Kiel	29434	Wadden Sea of Schleswig-Holstein	1988	8	1980	1976-1984	adult	male	0	0	3	2	2	2	3	9	0	1	0	1	1	2	no	Kahle, Ludolphy
1669	Zool Inst Kiel	29388	Wadden Sea of Schleswig-Holstein	1988	13	1975	1951-1975	adult	male	0	0	3	2	3	3	3	11	0	1	0	1	1	2	no	Kahle, Ludolphy
1692	Zool Inst Kiel	29136	Wadden Sea of Schleswig-Holstein	1988	11	1977	1976-1984	adult	female	0	0	2	2	2	2	2	8	0	1	0	1	1	2	no	Kahle, Ludolphy
1693	Zool Inst Kiel	29044	Wadden Sea of Schleswig-Holstein	1988	11	1977	1976-1984	adult	female	2	0	3	2	3	3	3	11	0	1	0	1	1	2	no	Kahle, Ludolphy
1706	Zool Inst Kiel	26604	Wadden Sea of Schleswig-Holstein	1986	12	1974	1951-1975	adult	female	0	0	2	2	3	3	3	10	0	1	0	1	1	2	no	Kahle, Ludolphy
1723	Zool Inst Kiel	28196	Wadden Sea of Schleswig-Holstein	1988	12	1976	1976-1984	adult	female	0	0	2	2	3	3	3	10	0	1	0	1	1	2	no	Kahle, Ludolphy
1729	Zool Inst Kiel	28176	Wadden Sea of Schleswig-Holstein	1988	12	1976	1976-1984	adult	female	0	0	2	2	3	3	3	10	0	1	0	1	1	2	no	Kahle, Ludolphy
1758	Zool Inst Kiel	29034	Wadden Sea of Schleswig-Holstein	1988	14	1974	1951-1975	adult	male	0	0	3	3	3	3	3	12	0	1	0	1	1	2	no	Kahle, Ludolphy
1770	Zool Inst Kiel	29309	Wadden Sea of Schleswig-Holstein	1988	14	1974	1951-1975	adult	male	1	0	3	3	3	3	3	12	0	1	0	1	1	2	no	Kahle, Ludolphy
1789	Zool Inst Kiel	30648	Wadden Sea of Lower Saxony	1988	3	1985	1985-1994	juvenile	female	0	0	2	2	2	2	2	8	0	1	0	1	1	2	no	Kahle, Ludolphy
1834	Zool Inst Kiel	30496	Wadden Sea of Lower Saxony	1988	13	1975	1951-1975	adult	male	3	0	4	4	4	3	4	15	0	1	0	1	1	2	no	Kahle, Ludolphy
1857	Zool Inst Kiel	29435	Wadden Sea of Schleswig-Holstein	1988	16	1972	1951-1975	adult	male	0	0	3	3	2	2	3	10	0	1	0	1	1	2	no	Kahle, Ludolphy
1862	Zool Inst Kiel	29038	Wadden Sea of Schleswig-Holstein	1988	17	1971	1951-1975	adult	male	4	0	3	3	2	3	3	11	0	1	0	1	1	2	no	Kahle, Ludolphy
1945	Zool Inst Kiel	30047	Wadden Sea of Lower Saxony	1988	10	1978	1976-1984	adult	male	1	0	3	4	3	2	4	12	0	1	0	1	1	2	no	Kahle, Ludolphy
1951	Zool Inst Kiel	30048	Wadden Sea of Lower Saxony	1988	3	1985	1985-1994	juvenile	male	0	0	3	3	3	2	3	11	0	1	0	1	1	2	no	Kahle, Ludolphy
743	Zool Inst Kiel	28869	Wadden Sea of Schleswig-Holstein	1988	2	1986	1985-1994	juvenile	female	0	0	2	2	2	2	2	8	1	0	0	1	1	2	no	Kahle, Ludolphy
1195	Zool Inst Kiel	29443	Wadden Sea of Schleswig-Holstein	1988	6	1982	1976-1984	adult	male	0	0	2	2	3	2	3	9	1	0	0	1	1	2	no	Kahle, Ludolphy
270	Zool Inst Kiel	27858	Wadden Sea of Schleswig-Holstein	1988	0.916667	1987	1985-1994	juvenile	male	0	0	2	2	2	2	2	8	0	0	0	1	1	1	no	Kahle, Ludolphy
275	Zool Inst Kiel	30952	Wadden Sea of Schleswig-Holstein	1992	0.583333	1991	1985-1994	juvenile	male	0	0	0	0	2	2	2	4	0	0	0	1	1	1	no	Kahle, Ludolphy
288	Zool Inst Kiel	26215	Wadden Sea of Schleswig-Holstein	1986	0.75	1985	1985-1994	juvenile	female	0	0	2	2	2	0	2	6	0	0	0	1	1	1	no	Kahle, Ludolphy
364	Zool Inst Kiel	17163	Wadden Sea of Schleswig-Holstein	1975	1.33333	1974	1951-1975	juvenile	male	0	0	2	2	2	0	2	6	0	0	0	1	1	1	no	Kahle, Ludolphy
383	Zool Inst Kiel	23970	Wadden Sea of Schleswig-Holstein	1983	1	1982	1976-1984	juvenile	male	0	0	2	2	2	2	2	8	0	0	0	1	1	1	no	Kahle, Ludolphy
384	Zool Inst Kiel	19328	Wadden Sea of Schleswig-Holstein	1977	1.16667	1976	1976-1984	juvenile	male	0	0	2	2	2	2	2	8	0	0	0	1	1	1	no	Kahle, Ludolphy
390	Zool Inst Kiel	28170	Wadden Sea of Schleswig-Holstein	1988	1	1987	1985-1994	juvenile	male	0	0	2	2	2	2	2	8	0	0	0	1	1	1	no	Kahle, Ludolphy
401	Zool Inst Kiel	27763	Wadden Sea of Schleswig-Holstein	1988	1.91667	1986	1985-1994	juvenile	male	0	0	2	2	2	2	2	8	0	0	0	1	1	1	no	Kahle, Ludolphy
407	Zool Inst Kiel	27785	Wadden Sea of Schleswig-Holstein	1988	1.91667	1986	1985-1994	juvenile	male	0	0	2	2	2	2	2	8	0	0	0	1	1	1	no	Kahle, Ludolphy
428	Zool Inst Kiel	27584	Wadden Sea of Schleswig-Holstein	1988	0.75	1987	1985-1994	juvenile	male	0	0	0	0	0	0	0	0	0	0	0	1	1	1	no	Kahle, Ludolphy
461	Zool Inst Kiel	29819	Wadden Sea of Schleswig-Holstein	1990	0.75	1989	1985-1994	juvenile	female	0	0	0	0	0	0	0	0	0	0	0	1	1	1	no	Kahle, Ludolphy
473	Zool Inst Kiel	27910	Wadden Sea of Schleswig-Holstein	1988	0.916667	1987	1985-1994	juvenile	female	0	0	2	2	2	2	2	8	0	0	0	1	1	1	no	Kahle, Ludolphy
519	Zool Inst Kiel	22818	Wadden Sea of Schleswig-Holstein	1982	1.25	1981	1976-1984	juvenile	female	0	0	2	2	2	2	2	8	0	0	0	1	1	1	no	Kahle, Ludolphy
526	Zool Inst Kiel	28878	Wadden Sea of Schleswig-Holstein	1988	1.08333	1987	1985-1994	juvenile	female	0	0	2	2	2	2	2	8	0	0	0	1	1	1	no	Kahle, Ludolphy
560	Zool Inst Kiel	28733	Wadden Sea of Schleswig-Holstein	1988	1	1987	1985-1994	juvenile	male	0	0	2	2	2	2	2	8	0	0	0	1	1	1	no	Kahle, Ludolphy
561	Zool Inst Kiel	28711	Wadden Sea of Schleswig-Holstein	1988	1	1987	1985-1994	juvenile	male	0	0	2	2	2	2	2	8	0	0	0	1	1	1	no	Kahle, Ludolphy
562	Zool Inst Kiel	30998	Wadden Sea of Schleswig-Holstein	1992	1.08333	1991	1985-1994	juvenile	male	0	0	2	2	3	3	3	10	0	0	0	1	1	1	no	Kahle, Ludolphy
573	Zool Inst Kiel	28301	Wadden Sea of Schleswig-Holstein	1988	1	1987	1985-1994	juvenile	male	0	0	2	2	2	2	2	8	0	0	0	1	1	1	no	Kahle, Ludolphy
579	Zool Inst Kiel	28457	Wadden Sea of Schleswig-Holstein	1988	1.08333	1987	1985-1994	juvenile	male	0	0	2	2	2	2	2	8	0	0	0	1	1	1	no	Kahle, Ludolphy
593	Zool Inst Kiel	27959	Wadden Sea of Schleswig-Holstein	1988	2	1986	1985-1994	juvenile	male	0	0	3	3	2	2	3	10	0	0	0	1	1	1	no	Kahle, Ludolphy
637	Zool Inst Kiel	28680	Wadden Sea of Schleswig-Holstein	1988	2	1986	1985-1994	juvenile	male	0	0	2	2	2	2	2	8	0	0	0	1	1	1	no	Kahle, Ludolphy
725	Zool Inst Kiel	28725	Wadden Sea of Schleswig-Holstein	1988	2	1986	1985-1994	juvenile	female	0	0	2	2	2	2	2	8	0	0	0	1	1	1	no	Kahle, Ludolphy
735	Zool Inst Kiel	29314	Wadden Sea of Schleswig-Holstein	1988	2	1986	1985-1994	juvenile	female	0	0	2	2	2	2	2	8	0	0	0	1	1	1	no	Kahle, Ludolphy
775	Zool Inst Kiel	28743	Wadden Sea of Schleswig-Holstein	1988	3	1985	1985-1994	juvenile	male	0	0	2	2	2	2	2	8	0	0	0	1	1	1	no	Kahle, Ludolphy
784	Zool Inst Kiel	28586	Wadden Sea of Schleswig-Holstein	1988	3	1985	1985-1994	juvenile	male	0	0	2	2	2	2	2	8	0	0	0	1	1	1	no	Kahle, Ludolphy
789	Zool Inst Kiel	29156	Wadden Sea of Schleswig-Holstein	1988	3	1985	1985-1994	juvenile	male	0	0	2	2	2	2	2	8	0	0	0	1	1	1	no	Kahle, Ludolphy
870	Zool Inst Kiel	28779	Wadden Sea of Schleswig-Holstein	1988	3	1985	1985-1994	juvenile	female	0	0	2	2	2	2	2	8	0	0	0	1	1	1	no	Kahle, Ludolphy
907	Zool Inst Kiel	28870	Wadden Sea of Schleswig-Holstein	1988	4	1984	1976-1984	juvenile	male	0	0	2	2	3	2	3	9	0	0	0	1	1	1	no	Kahle, Ludolphy
940	Zool Inst Kiel	29147	Wadden Sea of Schleswig-Holstein	1988	4	1984	1976-1984	juvenile	male	0	0	2	2	2	2	2	8	0	0	0	1	1	1	no	Kahle, Ludolphy
949	Zool Inst Kiel	27181	Wadden Sea of Schleswig-Holstein	1987	5	1982	1976-1984	juvenile	male	0	2	3	3	2	2	3	10	0	0	0	1	1	1	?	Kahle, Ludolphy
1040	Zool Inst Kiel	28645	Wadden Sea of Schleswig-Holstein	1988	5	1983	1976-1984	juvenile	male	0	0	2	2	2	2	2	8	0	0	0	1	1	1	no	Kahle, Ludolphy
1059	Zool Inst Kiel	29205	Wadden Sea of Schleswig-Holstein	1988	5	1983	1976-1984	juvenile	male	0	0	3	3	2	2	3	10	0	0	0	1	1	1	no	Kahle, Ludolphy
1086	Zool Inst Kiel	28990	Wadden Sea of Schleswig-Holstein	1989	6	1983	1976-1984	adult	male	0	1	2	2	2	2	2	8	0	0	0	1	1	1	no	Kahle, Ludolphy
1139	Zool Inst Kiel	29847	Wadden Sea of Schleswig-Holstein	1990	5	1985	1985-1994	juvenile	female	0	0	2	2	2	2	2	8	0	0	0	1	1	1	no	Kahle, Ludolphy
1145	Zool Inst Kiel	28552	Wadden Sea of Schleswig-Holstein	1989	6	1983	1976-1984	adult	female	0	0	2	2	2	2	2	8	0	0	0	1	1	1	no	Kahle, Ludolphy
1198	Zool Inst Kiel	29509	Wadden Sea of Schleswig-Holstein	1988	6	1982	1976-1984	adult	male	0	0	2	2	2	2	2	8	0	0	0	1	1	1	no	Kahle, Ludolphy
1267	Zool Inst Kiel	29531	Wadden Sea of Schleswig-Holstein	1988	6	1982	1976-1984	adult	female	0	0	2	2	2	3	3	9	0	0	0	1	1	1	no	Kahle, Ludolphy
1273	Zool Inst Kiel	29493	Wadden Sea of Schleswig-Holstein	1988	6	1982	1976-1984	adult	female	0	0	2	2	2	2	2	8	0	0	0	1	1	1	no	Kahle, Ludolphy
1324	Zool Inst Kiel	29701	Wadden Sea of Schleswig-Holstein	1988	7	1981	1976-1984	adult	female	0	0	2	2	2	2	2	8	0	0	0	1	1	1	no	Kahle, Ludolphy
1359	Zool Inst Kiel	28298	Wadden Sea of Schleswig-Holstein	1988	8	1980	1976-1984	adult	male	0	0	2	2	2	2	2	8	0	0	0	1	1	1	no	Kahle, Ludolphy
1360	Zool Inst Kiel	28487	Wadden Sea of Schleswig-Holstein	1988	8	1980	1976-1984	adult	male	0	0	3	2	2	2	3	9	0	0	0	1	1	1	no	Kahle, Ludolphy
1467	Zool Inst Kiel	17632	Wadden Sea of Schleswig-Holstein	1976	9	1967	1951-1975	adult	female	0	0	2	2	2	2	2	8	0	0	0	1	1	1	no	Kahle, Ludolphy
1685	Zool Inst Kiel	27968	Wadden Sea of Schleswig-Holstein	1988	11	1977	1976-1984	adult	female	0	0	2	2	3	3	3	10	0	0	0	1	1	1	no	Kahle, Ludolphy
1730	Zool Inst Kiel	29222	Wadden Sea of Schleswig-Holstein	1988	12	1976	1976-1984	adult	female	0	0	2	2	3	2	3	9	0	0	0	1	1	1	no	Kahle, Ludolphy
1799	Zool Inst Kiel	30676	Wadden Sea of Lower Saxony	1988	1	1987	1985-1994	juvenile	female	0	0	3	3	2	2	3	10	0	0	0	1	1	1	no	Kahle, Ludolphy
1867	Zool Inst Kiel	29440	Wadden Sea of Schleswig-Holstein	1988	18	1970	1951-1975	adult	male	5	0	3	4	3	3	4	13	0	0	0	1	1	1	no	Kahle, Ludolphy
1929	Zool Inst Kiel	29054	Wadden Sea of Schleswig-Holstein	1988	17	1971	1951-1975	adult	female	1	0	4	4	2	2	4	12	0	0	0	1	1	1	no	Kahle, Ludolphy
1953	Zool Inst Kiel	30018	Wadden Sea of Lower Saxony	1988	1	1987	1985-1994	juvenile	male	0	0	2	2	2	2	2	8	0	0	0	1	1	1	no	Kahle, Ludolphy
585	Zool Inst Kiel	28101	Wadden Sea of Schleswig-Holstein	1988	2	1986	1985-1994	juvenile	male	0	0	2	2	2	2	2	8	1	1	1	0	1	3	no	Kahle, Ludolphy
630	Zool Inst Kiel	28181	Wadden Sea of Schleswig-Holstein	1988	2	1986	1985-1994	juvenile	male	0	0	2	2	2	2	2	8	1	1	1	0	1	3	no	Kahle, Ludolphy
1044	Zool Inst Kiel	28511	Wadden Sea of Schleswig-Holstein	1988	5	1983	1976-1984	juvenile	male	0	0	2	2	3	3	3	10	1	1	1	0	1	3	no	Kahle, Ludolphy
1230	Zool Inst Kiel	28973	Wadden Sea of Schleswig-Holstein	1988	7	1981	1976-1984	adult	male	0	0	3	3	2	3	3	11	1	1	1	0	1	3	?	Kahle, Ludolphy
1334	Zool Inst Kiel	27862	Wadden Sea of Schleswig-Holstein	1988	8	1980	1976-1984	adult	female	0	0	2	2	2	2	2	8	1	1	1	0	1	3	no	Kahle, Ludolphy
1405	Zool Inst Kiel	29018	Wadden Sea of Schleswig-Holstein	1988	8	1980	1976-1984	adult	female	0	0	2	2	2	2	2	8	1	1	1	0	1	3	no	Kahle, Ludolphy
1519	Zool Inst Kiel	29093	Wadden Sea of Schleswig-Holstein	1988	10	1978	1976-1984	adult	male	0	0	3	3	3	2	3	11	1	1	1	0	1	3	no	Kahle, Ludolphy
1608	Zool Inst Kiel	29330	Wadden Sea of Schleswig-Holstein	1988	11	1977	1976-1984	adult	male	0	0	2	2	3	3	3	10	1	1	1	0	1	3	no	Kahle, Ludolphy
1609	Zool Inst Kiel	28813	Wadden Sea of Schleswig-Holstein	1988	11	1977	1976-1984	adult	male	2	0	2	2	3	3	3	10	1	1	1	0	1	3	no	Kahle, Ludolphy
1680	Zool Inst Kiel	31223	Wadden Sea of Schleswig-Holstein	1993	11	1982	1976-1984	adult	female	0	0	2	2	3	2	3	9	1	1	1	0	1	3	no	Kahle, Ludolphy
1722	Zool Inst Kiel	28272	Wadden Sea of Schleswig-Holstein	1988	12	1976	1976-1984	adult	female	0	0	2	2	2	2	2	8	1	1	1	0	1	3	no	Kahle, Ludolphy
501	Zool Inst Kiel	16703	Wadden Sea of Schleswig-Holstein	1974	1.33333	1973	1951-1975	juvenile	female	0	0	2	2	2	2	2	8	0	1	1	0	1	2	no	Kahle, Ludolphy
1236	Zool Inst Kiel	29273	Wadden Sea of Schleswig-Holstein	1988	7	1981	1976-1984	adult	male	0	0	2	2	2	2	2	8	0	1	1	0	1	2	?	Kahle, Ludolphy
1833	Zool Inst Kiel	28210	Wadden Sea of Schleswig-Holstein	1988	15	1973	1951-1975	adult	female	0	0	2	2	2	2	2	8	0	1	1	0	1	2	no	Kahle, Ludolphy
625	Zool Inst Kiel	28862	Wadden Sea of Schleswig-Holstein	1988	3	1985	1985-1994	juvenile	male	0	0	2	2	2	2	2	8	1	0	1	0	1	2	no	Kahle, Ludolphy
657	Zool Inst Kiel	29315	Wadden Sea of Schleswig-Holstein	1988	2	1986	1985-1994	juvenile	male	0	0	2	2	2	2	2	8	1	0	1	0	1	2	no	Kahle, Ludolphy
668	Zool Inst Kiel	30222	Wadden Sea of Schleswig-Holstein	1991	2	1989	1985-1994	juvenile	male	0	0	3	2	3	2	3	10	1	0	1	0	1	2	no	Kahle, Ludolphy
811	Zool Inst Kiel	22083	Wadden Sea of Schleswig-Holstein	1981	4	1977	1976-1984	juvenile	male	0	0	2	2	2	2	2	8	1	0	1	0	1	2	no	Kahle, Ludolphy
896	Zool Inst Kiel	27816	Wadden Sea of Schleswig-Holstein	1988	4	1984	1976-1984	juvenile	male	0	0	3	3	2	2	3	10	1	0	1	0	1	2	no	Kahle, Ludolphy
911	Zool Inst Kiel	28431	Wadden Sea of Schleswig-Holstein	1988	4	1984	1976-1984	juvenile	male	0	0	2	2	3	2	3	9	1	0	1	0	1	2	no	Kahle, Ludolphy
917	Zool Inst Kiel	29026	Wadden Sea of Schleswig-Holstein	1988	4	1984	1976-1984	juvenile	male	0	0	2	2	2	2	2	8	1	0	1	0	1	2	no	Kahle, Ludolphy
919	Zool Inst Kiel	29590	Wadden Sea of Schleswig-Holstein	1988	4	1984	1976-1984	juvenile	male	0	0	2	2	2	2	2	8	1	0	1	0	1	2	no	Kahle, Ludolphy
960	Zool Inst Kiel	28449	Wadden Sea of Schleswig-Holstein	1989	5	1984	1976-1984	juvenile	male	0	0	3	3	2	2	3	10	1	0	1	0	1	2	no	Kahle, Ludolphy
1033	Zool Inst Kiel	28354	Wadden Sea of Schleswig-Holstein	1988	5	1983	1976-1984	juvenile	female	0	0	3	3	3	4	4	13	1	0	1	0	1	2	no	Kahle, Ludolphy
1079	Zool Inst Kiel	27533	Wadden Sea of Schleswig-Holstein	1988	6	1982	1976-1984	adult	male	0	0	3	3	2	2	3	10	1	0	1	0	1	2	no	Kahle, Ludolphy
1081	Zool Inst Kiel	28322	Wadden Sea of Schleswig-Holstein	1988	6	1982	1976-1984	adult	male	0	0	3	3	2	2	3	10	1	0	1	0	1	2	no	Kahle, Ludolphy
1091	Zool Inst Kiel	29079	Wadden Sea of Schleswig-Holstein	1988	6	1982	1976-1984	adult	male	0	0	3	3	2	2	3	10	1	0	1	0	1	2	no	Kahle, Ludolphy
1099	Zool Inst Kiel	29121	Wadden Sea of Schleswig-Holstein	1988	6	1982	1976-1984	adult	male	0	0	3	3	2	2	3	10	1	0	1	0	1	2	no	Kahle, Ludolphy
1117	Zool Inst Kiel	29529	Wadden Sea of Schleswig-Holstein	1988	5	1983	1976-1984	juvenile	female	0	0	2	2	2	2	2	8	1	0	1	0	1	2	no	Kahle, Ludolphy
1167	Zool Inst Kiel	29318	Wadden Sea of Schleswig-Holstein	1988	6	1982	1976-1984	adult	female	0	0	2	2	2	2	2	8	1	0	1	0	1	2	no	Kahle, Ludolphy
1169	Zool Inst Kiel	29011	Wadden Sea of Schleswig-Holstein	1988	6	1982	1976-1984	adult	female	0	0	2	2	2	2	2	8	1	0	1	0	1	2	no	Kahle, Ludolphy
1181	Zool Inst Kiel	29049	Wadden Sea of Schleswig-Holstein	1988	6	1982	1976-1984	adult	female	0	0	3	3	2	2	3	10	1	0	1	0	1	2	no	Kahle, Ludolphy
1185	Zool Inst Kiel	29287	Wadden Sea of Schleswig-Holstein	1988	6	1982	1976-1984	adult	female	0	0	2	2	2	2	2	8	1	0	1	0	1	2	no	Kahle, Ludolphy
1189	Zool Inst Kiel	30639	Wadden Sea of Schleswig-Holstein	1991	6	1985	1985-1994	adult	male	0	0	2	2	2	2	2	8	1	0	1	0	1	2	no	Kahle, Ludolphy
1192	Zool Inst Kiel	29477	Wadden Sea of Schleswig-Holstein	1988	6	1982	1976-1984	adult	male	0	0	2	2	3	3	3	10	1	0	1	0	1	2	no	Kahle, Ludolphy
1202	Zool Inst Kiel	26477	Wadden Sea of Schleswig-Holstein	1986	7	1979	1976-1984	adult	male	0	0	2	2	2	2	2	8	1	0	1	0	1	2	no	Kahle, Ludolphy
1203	Zool Inst Kiel	22705	Wadden Sea of Schleswig-Holstein	1982	7	1975	1951-1975	adult	male	0	0	2	2	2	2	2	8	1	0	1	0	1	2	no	Kahle, Ludolphy
1207	Zool Inst Kiel	28722	Wadden Sea of Schleswig-Holstein	1988	7	1981	1976-1984	adult	male	0	0	2	2	2	2	2	8	1	0	1	0	1	2	no	Kahle, Ludolphy
1211	Zool Inst Kiel	28686	Wadden Sea of Schleswig-Holstein	1988	7	1981	1976-1984	adult	male	0	0	3	2	2	2	3	9	1	0	1	0	1	2	no	Kahle, Ludolphy
1213	Zool Inst Kiel	28270	Wadden Sea of Schleswig-Holstein	1988	7	1981	1976-1984	adult	male	0	0	2	2	2	2	2	8	1	0	1	0	1	2	no	Kahle, Ludolphy
1214	Zool Inst Kiel	28496	Wadden Sea of Schleswig-Holstein	1988	7	1981	1976-1984	adult	male	1	0	2	2	2	3	3	9	1	0	1	0	1	2	no	Kahle, Ludolphy
1218	Zool Inst Kiel	28423	Wadden Sea of Schleswig-Holstein	1988	7	1981	1976-1984	adult	male	0	0	2	2	3	3	3	10	1	0	1	0	1	2	no	Kahle, Ludolphy
1222	Zool Inst Kiel	28201	Wadden Sea of Schleswig-Holstein	1988	7	1981	1976-1984	adult	male	0	0	3	2	2	2	3	9	1	0	1	0	1	2	no	Kahle, Ludolphy
1224	Zool Inst Kiel	29288	Wadden Sea of Schleswig-Holstein	1988	7	1981	1976-1984	adult	male	0	0	2	2	2	2	2	8	1	0	1	0	1	2	no	Kahle, Ludolphy
1227	Zool Inst Kiel	29325	Wadden Sea of Schleswig-Holstein	1988	7	1981	1976-1984	adult	male	0	0	2	2	2	2	2	8	1	0	1	0	1	2	no	Kahle, Ludolphy
1234	Zool Inst Kiel	n/a	Wadden Sea of Schleswig-Holstein	1988	7	1981	1976-1984	adult	male	0	0	2	2	2	2	2	8	1	0	1	0	1	2	no	Kahle, Ludolphy
1239	Zool Inst Kiel	29253	Wadden Sea of Schleswig-Holstein	1988	7	1981	1976-1984	adult	male	0	0	2	3	2	2	3	9	1	0	1	0	1	2	no	Kahle, Ludolphy
1240	Zool Inst Kiel	29065	Wadden Sea of Schleswig-Holstein	1988	7	1981	1976-1984	adult	male	0	0	2	2	2	2	2	8	1	0	1	0	1	2	no	Kahle, Ludolphy
1241	Zool Inst Kiel	29124	Wadden Sea of Schleswig-Holstein	1988	7	1981	1976-1984	adult	male	0	0	2	2	3	2	3	9	1	0	1	0	1	2	no	Kahle, Ludolphy
1242	Zool Inst Kiel	29056	Wadden Sea of Schleswig-Holstein	1988	7	1981	1976-1984	adult	male	0	0	2	3	3	3	3	11	1	0	1	0	1	2	no	Kahle, Ludolphy
1245	Zool Inst Kiel	28965	Wadden Sea of Schleswig-Holstein	1988	7	1981	1976-1984	adult	male	0	0	3	3	2	3	3	11	1	0	1	0	1	2	no	Kahle, Ludolphy
1252	Zool Inst Kiel	28974	Wadden Sea of Schleswig-Holstein	1988	7	1981	1976-1984	adult	male	0	0	2	2	2	2	2	8	1	0	1	0	1	2	no	Kahle, Ludolphy
1258	Zool Inst Kiel	29472	Wadden Sea of Schleswig-Holstein	1988	7	1981	1976-1984	adult	male	0	0	3	2	3	2	3	10	1	0	1	0	1	2	no	Kahle, Ludolphy
1261	Zool Inst Kiel	30777	Wadden Sea of Schleswig-Holstein	1991	7	1984	1976-1984	adult	male	0	0	3	2	2	2	3	9	1	0	1	0	1	2	no	Kahle, Ludolphy
1262	Zool Inst Kiel	30995	Wadden Sea of Schleswig-Holstein	1992	7	1985	1985-1994	adult	male	0	0	2	3	2	3	3	10	1	0	1	0	1	2	no	Kahle, Ludolphy
1295	Zool Inst Kiel	27943	Wadden Sea of Schleswig-Holstein	1988	7	1981	1976-1984	adult	female	0	0	2	2	2	2	2	8	1	0	1	0	1	2	no	Kahle, Ludolphy
1297	Zool Inst Kiel	27801	Wadden Sea of Schleswig-Holstein	1988	7	1981	1976-1984	adult	female	0	0	2	3	2	2	3	9	1	0	1	0	1	2	no	Kahle, Ludolphy
1300	Zool Inst Kiel	28786	Wadden Sea of Schleswig-Holstein	1988	7	1981	1976-1984	adult	female	0	0	2	2	2	2	2	8	1	0	1	0	1	2	no	Kahle, Ludolphy
1302	Zool Inst Kiel	28805	Wadden Sea of Schleswig-Holstein	1988	7	1981	1976-1984	adult	female	0	0	3	2	2	2	3	9	1	0	1	0	1	2	no	Kahle, Ludolphy
1305	Zool Inst Kiel	28175	Wadden Sea of Schleswig-Holstein	1988	7	1981	1976-1984	adult	female	0	0	2	2	2	2	2	8	1	0	1	0	1	2	no	Kahle, Ludolphy
1313	Zool Inst Kiel	30602	Wadden Sea of Schleswig-Holstein	1991	7	1984	1976-1984	adult	female	0	0	2	3	2	2	3	9	1	0	1	0	1	2	no	Kahle, Ludolphy
1317	Zool Inst Kiel	29437	Wadden Sea of Schleswig-Holstein	1988	7	1981	1976-1984	adult	female	0	0	2	2	2	2	2	8	1	0	1	0	1	2	no	Kahle, Ludolphy
1322	Zool Inst Kiel	28968	Wadden Sea of Schleswig-Holstein	1988	7	1981	1976-1984	adult	female	0	0	2	3	2	2	3	9	1	0	1	0	1	2	no	Kahle, Ludolphy
1327	Zool Inst Kiel	28993	Wadden Sea of Schleswig-Holstein	1988	7	1981	1976-1984	adult	female	0	0	2	2	2	2	2	8	1	0	1	0	1	2	no	Kahle, Ludolphy
1331	Zool Inst Kiel	29197	Wadden Sea of Schleswig-Holstein	1988	7	1981	1976-1984	adult	female	0	0	3	2	2	3	3	10	1	0	1	0	1	2	no	Kahle, Ludolphy
1350	Zool Inst Kiel	27724	Wadden Sea of Schleswig-Holstein	1988	8	1980	1976-1984	adult	male	0	0	2	3	2	2	3	9	1	0	1	0	1	2	no	Kahle, Ludolphy
1358	Zool Inst Kiel	28646	Wadden Sea of Schleswig-Holstein	1988	8	1980	1976-1984	adult	male	2	0	3	4	3	4	4	14	1	0	1	0	1	2	no	Kahle, Ludolphy
1363	Zool Inst Kiel	30604	Wadden Sea of Schleswig-Holstein	1991	8	1983	1976-1984	adult	male	0	0	3	3	2	2	3	10	1	0	1	0	1	2	no	Kahle, Ludolphy
1365	Zool Inst Kiel	31042	Wadden Sea of Schleswig-Holstein	1991	8	1983	1976-1984	adult	male	0	0	2	3	2	2	3	9	1	0	1	0	1	2	no	Kahle, Ludolphy
1376	Zool Inst Kiel	29609	Wadden Sea of Schleswig-Holstein	1988	8	1980	1976-1984	adult	male	0	0	2	4	3	3	4	12	1	0	1	0	1	2	no	Kahle, Ludolphy
1392	Zool Inst Kiel	28028	Wadden Sea of Schleswig-Holstein	1988	8	1980	1976-1984	adult	female	0	0	3	3	2	2	3	10	1	0	1	0	1	2	no	Kahle, Ludolphy
1395	Zool Inst Kiel	27667	Wadden Sea of Schleswig-Holstein	1988	8	1980	1976-1984	adult	female	0	0	3	2	3	2	3	10	1	0	1	0	1	2	no	Kahle, Ludolphy
1396	Zool Inst Kiel	27847	Wadden Sea of Schleswig-Holstein	1988	8	1980	1976-1984	adult	female	0	0	2	2	2	2	2	8	1	0	1	0	1	2	no	Kahle, Ludolphy
1401	Zool Inst Kiel	28465	Wadden Sea of Schleswig-Holstein	1988	8	1980	1976-1984	adult	female	0	0	2	2	2	2	2	8	1	0	1	0	1	2	no	Kahle, Ludolphy
1402	Zool Inst Kiel	28111	Wadden Sea of Schleswig-Holstein	1988	8	1980	1976-1984	adult	female	0	0	2	2	2	2	2	8	1	0	1	0	1	2	no	Kahle, Ludolphy
1403	Zool Inst Kiel	27956	Wadden Sea of Schleswig-Holstein	1988	8	1980	1976-1984	adult	female	0	0	2	2	2	2	2	8	1	0	1	0	1	2	no	Kahle, Ludolphy
1407	Zool Inst Kiel	28818	Wadden Sea of Schleswig-Holstein	1988	8	1980	1976-1984	adult	female	0	0	2	3	2	2	3	9	1	0	1	0	1	2	no	Kahle, Ludolphy
1408	Zool Inst Kiel	28927	Wadden Sea of Schleswig-Holstein	1989	8	1981	1976-1984	adult	female	0	0	2	2	2	2	2	8	1	0	1	0	1	2	no	Kahle, Ludolphy
1410	Zool Inst Kiel	29039	Wadden Sea of Schleswig-Holstein	1988	8	1980	1976-1984	adult	female	0	0	2	2	3	2	3	9	1	0	1	0	1	2	no	Kahle, Ludolphy
1411	Zool Inst Kiel	29421	Wadden Sea of Schleswig-Holstein	1988	8	1980	1976-1984	adult	female	0	0	2	2	2	2	2	8	1	0	1	0	1	2	no	Kahle, Ludolphy
1412	Zool Inst Kiel	29111	Wadden Sea of Schleswig-Holstein	1988	8	1980	1976-1984	adult	female	0	0	3	3	3	2	3	11	1	0	1	0	1	2	no	Kahle, Ludolphy
1414	Zool Inst Kiel	28644	Wadden Sea of Schleswig-Holstein	1988	8	1980	1976-1984	adult	female	0	0	2	3	2	2	3	9	1	0	1	0	1	2	no	Kahle, Ludolphy
1416	Zool Inst Kiel	27657	Wadden Sea of Schleswig-Holstein	1988	8	1980	1976-1984	adult	female	0	0	2	2	3	2	3	9	1	0	1	0	1	2	no	Kahle, Ludolphy
1420	Zool Inst Kiel	29239	Wadden Sea of Schleswig-Holstein	1988	8	1980	1976-1984	adult	female	0	0	2	2	2	2	2	8	1	0	1	0	1	2	no	Kahle, Ludolphy
1422	Zool Inst Kiel	29086	Wadden Sea of Schleswig-Holstein	1988	8	1980	1976-1984	adult	female	0	0	2	3	2	2	3	9	1	0	1	0	1	2	no	Kahle, Ludolphy
1424	Zool Inst Kiel	29128	Wadden Sea of Schleswig-Holstein	1988	8	1980	1976-1984	adult	female	0	0	2	2	2	2	2	8	1	0	1	0	1	2	no	Kahle, Ludolphy
1426	Zool Inst Kiel	29073	Wadden Sea of Schleswig-Holstein	1988	8	1980	1976-1984	adult	female	0	0	2	2	2	2	2	8	1	0	1	0	1	2	no	Kahle, Ludolphy
1427	Zool Inst Kiel	29123	Wadden Sea of Schleswig-Holstein	1988	8	1980	1976-1984	adult	female	0	0	2	2	2	2	2	8	1	0	1	0	1	2	no	Kahle, Ludolphy
1436	Zool Inst Kiel	29402	Wadden Sea of Schleswig-Holstein	1988	9	1979	1976-1984	adult	male	1	0	2	3	2	2	3	9	1	0	1	0	1	2	no	Kahle, Ludolphy
1452	Zool Inst Kiel	29206	Wadden Sea of Schleswig-Holstein	1988	9	1979	1976-1984	adult	male	0	0	2	3	3	2	3	10	1	0	1	0	1	2	no	Kahle, Ludolphy
1457	Zool Inst Kiel	28284	Wadden Sea of Schleswig-Holstein	1988	9	1979	1976-1984	adult	female	2	0	4	3	2	2	4	11	1	0	1	0	1	2	no	Kahle, Ludolphy
1462	Zool Inst Kiel	28352	Wadden Sea of Schleswig-Holstein	1988	9	1979	1976-1984	adult	female	0	0	2	2	2	2	2	8	1	0	1	0	1	2	no	Kahle, Ludolphy
1469	Zool Inst Kiel	n/a	Wadden Sea of Schleswig-Holstein	1994	9	1983	1976-1984	adult	female	0	0	2	3	2	4	4	11	1	0	1	0	1	2	?	Kahle, Ludolphy
1508	Zool Inst Kiel	29308	Wadden Sea of Schleswig-Holstein	1988	10	1978	1976-1984	adult	male	1	0	2	2	2	4	4	10	1	0	1	0	1	2	no	Kahle, Ludolphy
1523	Zool Inst Kiel	29370	Wadden Sea of Schleswig-Holstein	1988	10	1978	1976-1984	adult	male	0	0	3	3	2	2	3	10	1	0	1	0	1	2	no	Kahle, Ludolphy
1524	Zool Inst Kiel	28727	Wadden Sea of Schleswig-Holstein	1988	10	1978	1976-1984	adult	male	0	0	3	2	2	2	3	9	1	0	1	0	1	2	no	Kahle, Ludolphy
1530	Zool Inst Kiel	29371	Wadden Sea of Schleswig-Holstein	1988	9	1979	1976-1984	adult	female	0	0	2	3	2	2	3	9	1	0	1	0	1	2	no	Kahle, Ludolphy
1535	Zool Inst Kiel	28950	Wadden Sea of Schleswig-Holstein	1988	9	1979	1976-1984	adult	female	0	0	2	2	3	2	3	9	1	0	1	0	1	2	no	Kahle, Ludolphy
1539	Zool Inst Kiel	29409	Wadden Sea of Schleswig-Holstein	1988	9	1979	1976-1984	adult	female	0	0	3	2	2	2	3	9	1	0	1	0	1	2	no	Kahle, Ludolphy
1540	Zool Inst Kiel	29452	Wadden Sea of Schleswig-Holstein	1988	9	1979	1976-1984	adult	female	0	0	2	2	2	2	2	8	1	0	1	0	1	2	no	Kahle, Ludolphy
1541	Zool Inst Kiel	29345	Wadden Sea of Schleswig-Holstein	1988	9	1979	1976-1984	adult	female	0	0	2	2	2	2	2	8	1	0	1	0	1	2	no	Kahle, Ludolphy
1542	Zool Inst Kiel	29028	Wadden Sea of Schleswig-Holstein	1988	9	1979	1976-1984	adult	female	0	0	2	2	2	2	2	8	1	0	1	0	1	2	no	Kahle, Ludolphy
1554	Zool Inst Kiel	29043	Wadden Sea of Schleswig-Holstein	1988	10	1978	1976-1984	adult	female	0	0	3	3	2	2	3	10	1	0	1	0	1	2	no	Kahle, Ludolphy
1561	Zool Inst Kiel	28814	Wadden Sea of Schleswig-Holstein	1988	10	1978	1976-1984	adult	female	0	0	2	2	2	2	2	8	1	0	1	0	1	2	no	Kahle, Ludolphy
1570	Zool Inst Kiel	29700	Wadden Sea of Schleswig-Holstein	1988	10	1978	1976-1984	adult	female	1	0	2	3	2	2	3	9	1	0	1	0	1	2	no	Kahle, Ludolphy
1571	Zool Inst Kiel	29232	Wadden Sea of Schleswig-Holstein	1988	10	1978	1976-1984	adult	female	0	0	2	2	3	2	3	9	1	0	1	0	1	2	no	Kahle, Ludolphy
1589	Zool Inst Kiel	29046	Wadden Sea of Schleswig-Holstein	1988	8	1980	1976-1984	adult	male	0	0	2	2	2	2	2	8	1	0	1	0	1	2	no	Kahle, Ludolphy
1591	Zool Inst Kiel	29458	Wadden Sea of Schleswig-Holstein	1988	8	1980	1976-1984	adult	male	0	0	2	3	2	2	3	9	1	0	1	0	1	2	no	Kahle, Ludolphy
1595	Zool Inst Kiel	29441	Wadden Sea of Schleswig-Holstein	1988	8	1980	1976-1984	adult	male	0	0	2	3	2	2	3	9	1	0	1	0	1	2	no	Kahle, Ludolphy
1603	Zool Inst Kiel	29389	Wadden Sea of Schleswig-Holstein	1988	11	1977	1976-1984	adult	male	1	0	2	2	2	2	2	8	1	0	1	0	1	2	no	Kahle, Ludolphy
1616	Zool Inst Kiel	30775	Wadden Sea of Schleswig-Holstein	1991	11	1980	1976-1984	adult	male	2	0	2	4	2	2	4	10	1	0	1	0	1	2	no	Kahle, Ludolphy
1619	Zool Inst Kiel	29085	Wadden Sea of Schleswig-Holstein	1988	11	1977	1976-1984	adult	male	1	0	2	2	4	2	4	10	1	0	1	0	1	2	no	Kahle, Ludolphy
1649	Zool Inst Kiel	29334	Wadden Sea of Schleswig-Holstein	1988	12	1976	1976-1984	adult	male	2	0	2	3	2	3	3	10	1	0	1	0	1	2	no	Kahle, Ludolphy
1658	Zool Inst Kiel	28343	Wadden Sea of Schleswig-Holstein	1988	13	1975	1951-1975	adult	male	0	0	2	2	2	3	3	9	1	0	1	0	1	2	no	Kahle, Ludolphy
1684	Zool Inst Kiel	29115	Wadden Sea of Schleswig-Holstein	1988	11	1977	1976-1984	adult	female	0	0	2	3	3	3	3	11	1	0	1	0	1	2	no	Kahle, Ludolphy
1700	Zool Inst Kiel	27532	Wadden Sea of Schleswig-Holstein	1988	12	1976	1976-1984	adult	female	1	0	3	2	3	3	3	11	1	0	1	0	1	2	no	Kahle, Ludolphy
1754	Zool Inst Kiel	29148	Wadden Sea of Schleswig-Holstein	1988	12	1976	1976-1984	adult	female	0	0	2	2	2	2	2	8	1	0	1	0	1	2	no	Kahle, Ludolphy
1782	Zool Inst Kiel	30657	Wadden Sea of Lower Saxony	1988	6	1982	1976-1984	adult	male	0	0	3	3	2	2	3	10	1	0	1	0	1	2	no	Kahle, Ludolphy
1790	Zool Inst Kiel	30679	Wadden Sea of Hamburg & Elbe Estuary	1988	5	1983	1976-1984	juvenile	female	0	0	2	2	3	3	3	10	1	0	1	0	1	2	no	Kahle, Ludolphy
1892	Zool Inst Kiel	30022	Wadden Sea of Lower Saxony	1988	7	1981	1976-1984	adult	male	0	0	2	2	2	2	2	8	1	0	1	0	1	2	no	Kahle, Ludolphy
1983	Zool Inst Kiel	27863	Wadden Sea of Schleswig-Holstein	1988	2	1986	1985-1994	juvenile	male	0	0	2	2	2	2	2	8	1	0	1	0	1	2	no	Kahle, Ludolphy
287	Zool Inst Kiel	25199	Wadden Sea of Schleswig-Holstein	1984	0.25	1984	1976-1984	juvenile	female	0	0	0	0	0	0	0	0	0	0	1	0	1	1	no	Kahle, Ludolphy
541	Zool Inst Kiel	28194	Wadden Sea of Schleswig-Holstein	1988	1.25	1987	1985-1994	juvenile	female	0	0	2	2	2	2	2	8	0	0	1	0	1	1	no	Kahle, Ludolphy
599	Zool Inst Kiel	27953	Wadden Sea of Schleswig-Holstein	1988	2	1986	1985-1994	juvenile	male	0	0	2	2	2	2	2	8	0	0	1	0	1	1	no	Kahle, Ludolphy
712	Zool Inst Kiel	28631	Wadden Sea of Schleswig-Holstein	1988	2	1986	1985-1994	juvenile	female	0	0	2	2	2	2	2	8	0	0	1	0	1	1	no	Kahle, Ludolphy
726	Zool Inst Kiel	29196	Wadden Sea of Schleswig-Holstein	1988	2	1986	1985-1994	juvenile	female	0	0	2	2	2	2	2	8	0	0	1	0	1	1	no	Kahle, Ludolphy
802	Zool Inst Kiel	29211	Wadden Sea of Schleswig-Holstein	1988	3	1985	1985-1994	juvenile	male	0	0	2	2	2	2	2	8	0	0	1	0	1	1	no	Kahle, Ludolphy
883	Zool Inst Kiel	28183	Wadden Sea of Schleswig-Holstein	1988	4	1984	1976-1984	juvenile	female	0	0	2	2	2	2	2	8	0	0	1	0	1	1	no	Kahle, Ludolphy
905	Zool Inst Kiel	28793	Wadden Sea of Schleswig-Holstein	1988	4	1984	1976-1984	juvenile	male	0	0	2	2	2	2	2	8	0	0	1	0	1	1	no	Kahle, Ludolphy
950	Zool Inst Kiel	28329	Wadden Sea of Schleswig-Holstein	1988	5	1983	1976-1984	juvenile	male	0	0	2	2	2	2	2	8	0	0	1	0	1	1	no	Kahle, Ludolphy
957	Zool Inst Kiel	28052	Wadden Sea of Schleswig-Holstein	1988	5	1983	1976-1984	juvenile	male	0	0	3	3	2	2	3	10	0	0	1	0	1	1	no	Kahle, Ludolphy
964	Zool Inst Kiel	28858	Wadden Sea of Schleswig-Holstein	1988	4	1984	1976-1984	juvenile	female	0	0	2	2	2	2	2	8	0	0	1	0	1	1	no	Kahle, Ludolphy
989	Zool Inst Kiel	29671	Wadden Sea of Schleswig-Holstein	1988	4	1984	1976-1984	juvenile	female	0	0	2	2	2	2	2	8	0	0	1	0	1	1	no	Kahle, Ludolphy
1026	Zool Inst Kiel	28182	Wadden Sea of Schleswig-Holstein	1988	5	1983	1976-1984	juvenile	female	0	0	2	2	3	3	3	10	0	0	1	0	1	1	no	Kahle, Ludolphy
1046	Zool Inst Kiel	28740	Wadden Sea of Schleswig-Holstein	1988	5	1983	1976-1984	juvenile	male	0	0	2	2	2	2	2	8	0	0	1	0	1	1	no	Kahle, Ludolphy
1126	Zool Inst Kiel	28984	Wadden Sea of Schleswig-Holstein	1988	5	1983	1976-1984	juvenile	female	0	0	2	2	2	2	2	8	0	0	1	0	1	1	no	Kahle, Ludolphy
1134	Zool Inst Kiel	28892	Wadden Sea of Schleswig-Holstein	1988	5	1983	1976-1984	juvenile	female	0	0	2	2	2	2	2	8	0	0	1	0	1	1	no	Kahle, Ludolphy
1151	Zool Inst Kiel	28496	Heligoland	1988	6	1982	1976-1984	adult	female	0	0	3	2	2	2	3	9	0	0	1	0	1	1	no	Kahle, Ludolphy
1152	Zool Inst Kiel	28512	Wadden Sea of Schleswig-Holstein	1988	6	1982	1976-1984	adult	female	0	0	2	2	2	2	2	8	0	0	1	0	1	1	no	Kahle, Ludolphy
1170	Zool Inst Kiel	28896	Wadden Sea of Schleswig-Holstein	1989	6	1983	1976-1984	adult	female	0	0	2	2	2	2	2	8	0	0	1	0	1	1	no	Kahle, Ludolphy
1187	Zool Inst Kiel	29447	Wadden Sea of Schleswig-Holstein	1988	6	1982	1976-1984	adult	male	0	0	2	2	2	2	2	8	0	0	1	0	1	1	no	Kahle, Ludolphy
1199	Zool Inst Kiel	29703	Wadden Sea of Schleswig-Holstein	1988	6	1982	1976-1984	adult	male	0	0	2	2	2	2	2	8	0	0	1	0	1	1	no	Kahle, Ludolphy
1216	Zool Inst Kiel	28430	Wadden Sea of Schleswig-Holstein	1988	7	1981	1976-1984	adult	male	0	0	2	2	3	2	3	9	0	0	1	0	1	1	no	Kahle, Ludolphy
1217	Zool Inst Kiel	28336	Wadden Sea of Schleswig-Holstein	1988	7	1981	1976-1984	adult	male	0	0	2	3	2	2	3	9	0	0	1	0	1	1	?	Kahle, Ludolphy
1319	Zool Inst Kiel	29007	Wadden Sea of Schleswig-Holstein	1988	7	1981	1976-1984	adult	female	0	0	2	2	2	2	2	8	0	0	1	0	1	1	no	Kahle, Ludolphy
1321	Zool Inst Kiel	29241	Wadden Sea of Schleswig-Holstein	1988	7	1981	1976-1984	adult	female	0	0	2	2	2	2	2	8	0	0	1	0	1	1	no	Kahle, Ludolphy
1394	Zool Inst Kiel	28409	Wadden Sea of Schleswig-Holstein	1988	8	1980	1976-1984	adult	female	0	0	3	2	2	2	3	9	0	0	1	0	1	1	no	Kahle, Ludolphy
1695	Zool Inst Kiel	29175	Wadden Sea of Schleswig-Holstein	1988	11	1977	1976-1984	adult	female	0	0	2	3	3	2	3	10	0	0	1	0	1	1	no	Kahle, Ludolphy
1793	Zool Inst Kiel	30665	Wadden Sea of Hamburg & Elbe Estuary	1988	8	1980	1976-1984	adult	female	0	0	2	2	3	3	3	10	0	0	1	0	1	1	no	Kahle, Ludolphy
1914	Zool Inst Kiel	30021	Wadden Sea of Lower Saxony	1988	1	1987	1985-1994	juvenile	female	0	0	2	2	2	2	2	8	0	0	1	0	1	1	no	Kahle, Ludolphy
1964	Zool Inst Kiel	30052	Wadden Sea of Lower Saxony	1988	3	1985	1985-1994	juvenile	female	0	0	2	2	2	2	2	8	0	0	1	0	1	1	no	Kahle, Ludolphy
357	Zool Inst Kiel	17636	Wadden Sea of Schleswig-Holstein	1976	0.833333	1975	1951-1975	juvenile	female	0	0	2	2	2	2	2	8	1	1	0	0	1	2	no	Kahle, Ludolphy
530	Zool Inst Kiel	28035	Wadden Sea of Schleswig-Holstein	1988	1	1987	1985-1994	juvenile	female	0	0	2	2	2	2	2	8	1	1	0	0	1	2	no	Kahle, Ludolphy
1472	Zool Inst Kiel	29013	Wadden Sea of Schleswig-Holstein	1988	9	1979	1976-1984	adult	male	0	0	3	2	2	2	3	9	1	1	0	0	1	2	no	Kahle, Ludolphy
1598	Zool Inst Kiel	28774	Wadden Sea of Schleswig-Holstein	1988	8	1980	1976-1984	adult	male	0	0	2	3	2	2	3	9	1	1	0	0	1	2	no	Kahle, Ludolphy
1824	Zool Inst Kiel	28268	Wadden Sea of Schleswig-Holstein	1988	14	1974	1951-1975	adult	male	0	0	3	3	3	3	3	12	1	1	0	0	1	2	no	Kahle, Ludolphy
255	Zool Inst Kiel	27969	Wadden Sea of Schleswig-Holstein	1988	0.916667	1987	1985-1994	juvenile	male	0	0	2	2	2	2	2	8	0	1	0	0	1	1	no	Kahle, Ludolphy
280	Zool Inst Kiel	17225	Wadden Sea of Schleswig-Holstein	1975	1.25	1974	1951-1975	juvenile	female	0	0	0	0	0	0	0	0	0	1	0	0	1	1	no	Kahle, Ludolphy
306	Zool Inst Kiel	28678	Wadden Sea of Schleswig-Holstein	1989	0.833333	1988	1985-1994	juvenile	male	0	0	2	2	0	0	2	4	0	1	0	0	1	1	no	Kahle, Ludolphy
311	Zool Inst Kiel	28894	Wadden Sea of Schleswig-Holstein	1989	0.833333	1988	1985-1994	juvenile	male	0	0	2	2	0	0	2	4	0	1	0	0	1	1	no	Kahle, Ludolphy
378	Zool Inst Kiel	22824	Wadden Sea of Schleswig-Holstein	1981	1.25	1980	1976-1984	juvenile	male	0	0	2	2	2	2	2	8	0	1	0	0	1	1	no	Kahle, Ludolphy
386	Zool Inst Kiel	21980	Wadden Sea of Schleswig-Holstein	1981	1.66667	1979	1976-1984	juvenile	male	0	0	2	2	0	2	2	6	0	1	0	0	1	1	no	Kahle, Ludolphy
388	Zool Inst Kiel	28004	Wadden Sea of Schleswig-Holstein	1988	1	1987	1985-1994	juvenile	male	0	0	2	2	2	2	2	8	0	1	0	0	1	1	no	Kahle, Ludolphy
404	Zool Inst Kiel	27995	Wadden Sea of Schleswig-Holstein	1988	1	1987	1985-1994	juvenile	male	0	0	2	2	2	2	2	8	0	1	0	0	1	1	no	Kahle, Ludolphy
420	Zool Inst Kiel	27918	Wadden Sea of Schleswig-Holstein	1988	1	1987	1985-1994	juvenile	male	0	0	2	2	0	0	2	4	0	1	0	0	1	1	no	Kahle, Ludolphy
482	Zool Inst Kiel	27930	Wadden Sea of Schleswig-Holstein	1988	0.916667	1987	1985-1994	juvenile	female	0	0	2	2	2	2	2	8	0	1	0	0	1	1	no	Kahle, Ludolphy
504	Zool Inst Kiel	26389	Wadden Sea of Schleswig-Holstein	1986	1.83333	1984	1976-1984	juvenile	female	0	0	2	2	2	2	2	8	0	1	0	0	1	1	no	Kahle, Ludolphy
557	Zool Inst Kiel	27813	Wadden Sea of Schleswig-Holstein	1988	1.08333	1987	1985-1994	juvenile	female	0	0	2	2	0	2	2	6	0	1	0	0	1	1	no	Kahle, Ludolphy
564	Zool Inst Kiel	28470	Wadden Sea of Schleswig-Holstein	1988	1	1987	1985-1994	juvenile	male	0	0	2	3	2	2	3	9	0	1	0	0	1	1	no	Kahle, Ludolphy
572	Zool Inst Kiel	28180	Wadden Sea of Schleswig-Holstein	1988	1.08333	1987	1985-1994	juvenile	male	0	0	2	2	2	2	2	8	0	1	0	0	1	1	no	Kahle, Ludolphy
586	Zool Inst Kiel	28010	Wadden Sea of Schleswig-Holstein	1988	2	1986	1985-1994	juvenile	male	0	0	2	2	2	2	2	8	0	1	0	0	1	1	no	Kahle, Ludolphy
587	Zool Inst Kiel	28003	Wadden Sea of Schleswig-Holstein	1988	2	1986	1985-1994	juvenile	male	0	0	2	2	2	2	2	8	0	1	0	0	1	1	no	Kahle, Ludolphy
589	Zool Inst Kiel	27944	Wadden Sea of Schleswig-Holstein	1988	2	1986	1985-1994	juvenile	male	0	0	2	2	2	2	2	8	0	1	0	0	1	1	no	Kahle, Ludolphy
590	Zool Inst Kiel	28050	Wadden Sea of Schleswig-Holstein	1988	2	1986	1985-1994	juvenile	male	0	0	2	2	2	2	2	8	0	1	0	0	1	1	no	Kahle, Ludolphy
595	Zool Inst Kiel	27991	Wadden Sea of Schleswig-Holstein	1988	2	1986	1985-1994	juvenile	male	0	0	2	2	2	2	2	8	0	1	0	0	1	1	no	Kahle, Ludolphy
618	Zool Inst Kiel	28668	Wadden Sea of Schleswig-Holstein	1988	2	1986	1985-1994	juvenile	male	0	0	2	2	2	2	2	8	0	1	0	0	1	1	no	Kahle, Ludolphy
703	Zool Inst Kiel	28294	Wadden Sea of Schleswig-Holstein	1988	2	1986	1985-1994	juvenile	female	0	0	2	2	2	2	2	8	0	1	0	0	1	1	no	Kahle, Ludolphy
771	Zool Inst Kiel	24623	Wadden Sea of Schleswig-Holstein	1988	3	1985	1985-1994	juvenile	male	0	0	2	2	2	2	2	8	0	1	0	0	1	1	no	Kahle, Ludolphy
818	Zool Inst Kiel	19345	Wadden Sea of Schleswig-Holstein	1976	3	1973	1951-1975	juvenile	female	0	0	2	2	2	2	2	8	0	1	0	0	1	1	no	Kahle, Ludolphy
822	Zool Inst Kiel	28736	Wadden Sea of Schleswig-Holstein	1988	3	1985	1985-1994	juvenile	female	0	0	2	2	2	2	2	8	0	1	0	0	1	1	no	Kahle, Ludolphy
1136	Zool Inst Kiel	25060	Wadden Sea of Schleswig-Holstein	1984	6	1978	1976-1984	adult	female	0	0	2	2	2	2	2	8	0	1	0	0	1	1	no	Kahle, Ludolphy
1140	Zool Inst Kiel	30498	Wadden Sea of Schleswig-Holstein	1991	5	1986	1985-1994	juvenile	female	0	0	2	2	2	2	2	8	0	1	0	0	1	1	no	Kahle, Ludolphy
1150	Zool Inst Kiel	28282	Wadden Sea of Schleswig-Holstein	1988	6	1982	1976-1984	adult	female	0	0	2	3	3	2	3	10	0	1	0	0	1	1	no	Kahle, Ludolphy
1204	Zool Inst Kiel	25021	Wadden Sea of Schleswig-Holstein	1984	7	1977	1976-1984	adult	male	0	0	2	2	2	2	2	8	0	1	0	0	1	1	no	Kahle, Ludolphy
1260	Zool Inst Kiel	29562	Wadden Sea of Schleswig-Holstein	1988	7	1981	1976-1984	adult	male	0	0	3	2	2	2	3	9	0	1	0	0	1	1	no	Kahle, Ludolphy
1270	Zool Inst Kiel	29576	Wadden Sea of Schleswig-Holstein	1988	6	1982	1976-1984	adult	female	0	0	2	2	2	2	2	8	0	1	0	0	1	1	no	Kahle, Ludolphy
1279	Zool Inst Kiel	22049	Wadden Sea of Schleswig-Holstein	1981	7	1974	1951-1975	adult	male	0	0	2	2	2	2	2	8	0	1	0	0	1	1	no	Kahle, Ludolphy
1291	Zool Inst Kiel	28200	Wadden Sea of Schleswig-Holstein	1988	7	1981	1976-1984	adult	female	0	0	2	2	2	2	2	8	0	1	0	0	1	1	no	Kahle, Ludolphy
1348	Zool Inst Kiel	27975	Wadden Sea of Schleswig-Holstein	1988	8	1980	1976-1984	adult	male	0	0	3	3	2	3	3	11	0	1	0	0	1	1	no	Kahle, Ludolphy
1511	Zool Inst Kiel	29552	Wadden Sea of Schleswig-Holstein	1988	10	1978	1976-1984	adult	male	0	0	2	2	2	2	2	8	0	1	0	0	1	1	no	Kahle, Ludolphy
1573	Zool Inst Kiel	29405	Wadden Sea of Schleswig-Holstein	1988	10	1978	1976-1984	adult	female	0	0	2	2	2	2	2	8	0	1	0	0	1	1	no	Kahle, Ludolphy
1617	Zool Inst Kiel	29255	Wadden Sea of Schleswig-Holstein	1988	11	1977	1976-1984	adult	male	0	0	2	2	2	2	2	8	0	1	0	0	1	1	no	Kahle, Ludolphy
1681	Zool Inst Kiel	28796	Wadden Sea of Schleswig-Holstein	1988	11	1977	1976-1984	adult	female	0	0	2	2	3	2	3	9	0	1	0	0	1	1	no	Kahle, Ludolphy
1837	Zool Inst Kiel	30661	Wadden Sea of Lower Saxony	1988	1.16667	1987	1985-1994	juvenile	female	0	0	2	2	2	2	2	8	0	1	0	0	1	1	no	Kahle, Ludolphy
1905	Zool Inst Kiel	30034	Wadden Sea of Lower Saxony	1988	3	1985	1985-1994	juvenile	female	0	0	2	2	2	2	2	8	0	1	0	0	1	1	no	Kahle, Ludolphy
508	Zool Inst Kiel	27674	Wadden Sea of Schleswig-Holstein	1988	1.91667	1986	1985-1994	juvenile	female	0	0	2	2	2	2	2	8	1	0	0	0	1	1	no	Kahle, Ludolphy
569	Zool Inst Kiel	28435	Heligoland	1988	1	1987	1985-1994	juvenile	male	0	0	2	2	2	2	2	8	1	0	0	0	1	1	no	Kahle, Ludolphy
597	Zool Inst Kiel	27919	Wadden Sea of Schleswig-Holstein	1988	2	1986	1985-1994	juvenile	male	0	0	2	2	2	2	2	8	1	0	0	0	1	1	no	Kahle, Ludolphy
619	Zool Inst Kiel	28730	Wadden Sea of Schleswig-Holstein	1988	2	1986	1985-1994	juvenile	male	0	0	2	2	0	2	2	6	1	0	0	0	1	1	no	Kahle, Ludolphy
633	Zool Inst Kiel	28872	Wadden Sea of Schleswig-Holstein	1988	2	1986	1985-1994	juvenile	male	0	0	2	2	2	2	2	8	1	0	0	0	1	1	no	Kahle, Ludolphy
644	Zool Inst Kiel	28071	Wadden Sea of Schleswig-Holstein	1988	2	1986	1985-1994	juvenile	male	0	0	2	2	2	2	2	8	1	0	0	0	1	1	no	Kahle, Ludolphy
708	Zool Inst Kiel	27976	Wadden Sea of Schleswig-Holstein	1988	2	1986	1985-1994	juvenile	female	0	0	2	2	2	2	2	8	1	0	0	0	1	1	no	Kahle, Ludolphy
842	Zool Inst Kiel	27946	Wadden Sea of Schleswig-Holstein	1988	3	1985	1985-1994	juvenile	female	0	0	2	2	2	2	2	8	1	0	0	0	1	1	no	Kahle, Ludolphy
887	Zool Inst Kiel	27989	Wadden Sea of Schleswig-Holstein	1988	4	1984	1976-1984	juvenile	female	0	0	2	2	2	2	2	8	1	0	0	0	1	1	no	Kahle, Ludolphy
901	Zool Inst Kiel	28488	Wadden Sea of Schleswig-Holstein	1988	4	1984	1976-1984	juvenile	male	0	0	2	2	2	3	3	9	1	0	0	0	1	1	no	Kahle, Ludolphy
935	Zool Inst Kiel	29067	Wadden Sea of Schleswig-Holstein	1988	4	1984	1976-1984	juvenile	male	0	0	2	2	2	2	2	8	1	0	0	0	1	1	no	Kahle, Ludolphy
956	Zool Inst Kiel	28212	Wadden Sea of Schleswig-Holstein	1988	5	1983	1976-1984	juvenile	male	0	0	3	3	2	2	3	10	1	0	0	0	1	1	no	Kahle, Ludolphy
1019	Zool Inst Kiel	28213	Wadden Sea of Schleswig-Holstein	1988	5	1983	1976-1984	juvenile	female	0	0	2	2	3	3	3	10	1	0	0	0	1	1	no	Kahle, Ludolphy
1020	Zool Inst Kiel	28455	Wadden Sea of Schleswig-Holstein	1988	5	1983	1976-1984	juvenile	female	0	0	3	3	3	2	3	11	1	0	0	0	1	1	no	Kahle, Ludolphy
1025	Zool Inst Kiel	28587	Wadden Sea of Schleswig-Holstein	1988	5	1983	1976-1984	juvenile	female	0	0	3	3	2	2	3	10	1	0	0	0	1	1	no	Kahle, Ludolphy
1050	Zool Inst Kiel	28729	Wadden Sea of Schleswig-Holstein	1988	5	1983	1976-1984	juvenile	male	0	0	3	3	3	2	3	11	1	0	0	0	1	1	no	Kahle, Ludolphy
1058	Zool Inst Kiel	29560	Wadden Sea of Schleswig-Holstein	1988	5	1983	1976-1984	juvenile	male	0	0	3	3	3	3	3	12	1	0	0	0	1	1	no	Kahle, Ludolphy
1063	Zool Inst Kiel	29428	Wadden Sea of Schleswig-Holstein	1988	5	1983	1976-1984	juvenile	male	0	0	3	3	3	2	3	11	1	0	0	0	1	1	no	Kahle, Ludolphy
1064	Zool Inst Kiel	29526	Wadden Sea of Schleswig-Holstein	1988	5	1983	1976-1984	juvenile	male	0	0	2	2	2	2	2	8	1	0	0	0	1	1	no	Kahle, Ludolphy
1073	Zool Inst Kiel	22837	Wadden Sea of Schleswig-Holstein	1982	6	1976	1976-1984	adult	male	0	0	3	2	2	2	3	9	1	0	0	0	1	1	no	Kahle, Ludolphy
1082	Zool Inst Kiel	28195	Wadden Sea of Schleswig-Holstein	1988	6	1982	1976-1984	adult	male	0	0	3	3	2	2	3	10	1	0	0	0	1	1	no	Kahle, Ludolphy
1088	Zool Inst Kiel	29256	Wadden Sea of Schleswig-Holstein	1988	6	1982	1976-1984	adult	male	0	2	3	3	2	2	3	10	1	0	0	0	1	1	no	Kahle, Ludolphy
1103	Zool Inst Kiel	28649	Wadden Sea of Schleswig-Holstein	1988	6	1982	1976-1984	adult	male	0	0	3	3	3	2	3	11	1	0	0	0	1	1	no	Kahle, Ludolphy
1155	Zool Inst Kiel	28359	Wadden Sea of Schleswig-Holstein	1988	6	1982	1976-1984	adult	female	0	0	2	2	2	2	2	8	1	0	0	0	1	1	no	Kahle, Ludolphy
1233	Zool Inst Kiel	29311	Wadden Sea of Schleswig-Holstein	1988	7	1981	1976-1984	adult	male	0	0	3	2	3	2	3	10	1	0	0	0	1	1	no	Kahle, Ludolphy
1285	Zool Inst Kiel	28710	Wadden Sea of Schleswig-Holstein	1988	7	1981	1976-1984	adult	female	0	0	2	3	3	4	4	12	1	0	0	0	1	1	no	Kahle, Ludolphy
1288	Zool Inst Kiel	28737	Wadden Sea of Schleswig-Holstein	1988	7	1981	1976-1984	adult	female	0	0	2	2	3	2	3	9	1	0	0	0	1	1	no	Kahle, Ludolphy
1316	Zool Inst Kiel	29047	Wadden Sea of Schleswig-Holstein	1988	7	1981	1976-1984	adult	female	0	0	2	2	2	2	2	8	1	0	0	0	1	1	no	Kahle, Ludolphy
1328	Zool Inst Kiel	29596	Wadden Sea of Schleswig-Holstein	1988	7	1981	1976-1984	adult	female	0	0	2	2	2	2	2	8	1	0	0	0	1	1	no	Kahle, Ludolphy
1362	Zool Inst Kiel	30780	Wadden Sea of Schleswig-Holstein	1991	8	1983	1976-1984	adult	female	0	0	2	2	2	2	2	8	1	0	0	0	1	1	no	Kahle, Ludolphy
1404	Zool Inst Kiel	29279	Wadden Sea of Schleswig-Holstein	1988	8	1980	1976-1984	adult	female	0	0	2	2	2	3	3	9	1	0	0	0	1	1	no	Kahle, Ludolphy
1406	Zool Inst Kiel	28987	Wadden Sea of Schleswig-Holstein	1988	8	1980	1976-1984	adult	female	0	0	2	2	2	3	3	9	1	0	0	0	1	1	no	Kahle, Ludolphy
1458	Zool Inst Kiel	28810	Wadden Sea of Schleswig-Holstein	1988	9	1979	1976-1984	adult	female	0	0	3	2	2	2	3	9	1	0	0	0	1	1	no	Kahle, Ludolphy
1459	Zool Inst Kiel	27751	Wadden Sea of Schleswig-Holstein	1988	9	1979	1976-1984	adult	female	0	0	3	2	2	2	3	9	1	0	0	0	1	1	no	Kahle, Ludolphy
1464	Zool Inst Kiel	28009	Wadden Sea of Schleswig-Holstein	1988	9	1979	1976-1984	adult	female	0	0	2	3	2	2	3	9	1	0	0	0	1	1	no	Kahle, Ludolphy
1531	Zool Inst Kiel	31560	Wadden Sea of Schleswig-Holstein	1994	9	1983	1976-1984	adult	female	0	0	2	2	2	2	2	8	1	0	0	0	1	1	no	Kahle, Ludolphy
1610	Zool Inst Kiel	29081	Wadden Sea of Schleswig-Holstein	1988	11	1977	1976-1984	adult	male	0	0	2	2	3	3	3	10	1	0	0	0	1	1	no	Kahle, Ludolphy
24	Zool Inst Kiel	27289	Wadden Sea of Schleswig-Holstein	1987	0.0384615	1987	1985-1994	early postnatal	male	0	0	0	0	0	0	0	0	0	0	0	0	0	0	no	Kahle, Kierdorf, Ludolphy
46	Zool Inst Kiel	27243	Wadden Sea of Schleswig-Holstein	1987	0.0384615	1987	1985-1994	early postnatal	male	0	0	0	0	0	0	0	0	0	0	0	0	0	0	no	Kahle, Kierdorf, Ludolphy
66	Zool Inst Kiel	27288	Wadden Sea of Schleswig-Holstein	1987	0.0384615	1987	1985-1994	early postnatal	male	0	0	0	0	0	0	0	0	0	0	0	0	0	0	no	Kahle, Kierdorf, Ludolphy
69	Zool Inst Kiel	27286	Wadden Sea of Schleswig-Holstein	1987	0.0384615	1987	1985-1994	early postnatal	male	0	0	0	0	0	0	0	0	0	0	0	0	0	0	no	Kahle, Kierdorf, Ludolphy
70	Zool Inst Kiel	25620	Wadden Sea of Schleswig-Holstein	1985	0.0384615	1985	1985-1994	early postnatal	male	0	0	0	0	0	0	0	0	0	0	0	0	0	0	no	Kahle, Kierdorf, Ludolphy
71	Zool Inst Kiel	25618	Wadden Sea of Schleswig-Holstein	1985	0.0384615	1985	1985-1994	early postnatal	male	0	0	0	0	0	0	0	0	0	0	0	0	0	0	no	Kahle, Kierdorf, Ludolphy
72	Zool Inst Kiel	26286	Wadden Sea of Schleswig-Holstein	1986	0.0384615	1986	1985-1994	early postnatal	male	0	0	0	0	0	0	0	0	0	0	0	0	0	0	no	Kahle, Kierdorf, Ludolphy
73	Zool Inst Kiel	29971	Wadden Sea of Schleswig-Holstein	1990	0.0384615	1990	1985-1994	early postnatal	male	0	0	0	0	0	0	0	0	0	0	0	0	0	0	no	Kahle, Kierdorf, Ludolphy
114	Zool Inst Kiel	25621	Wadden Sea of Schleswig-Holstein	1985	0.0384615	1985	1985-1994	early postnatal	male	0	0	0	0	0	0	0	0	0	0	0	0	0	0	no	Kahle, Kierdorf, Ludolphy
115	Zool Inst Kiel	22860	Wadden Sea of Schleswig-Holstein	1982	0.0384615	1982	1976-1984	early postnatal	male	0	0	0	0	0	0	0	0	0	0	0	0	0	0	no	Kahle, Kierdorf, Ludolphy
116	Zool Inst Kiel	26484	Wadden Sea of Schleswig-Holstein	1986	0.0384615	1986	1985-1994	early postnatal	male	0	0	0	0	0	0	0	0	0	0	0	0	0	0	no	Kahle, Kierdorf, Ludolphy
117	Zool Inst Kiel	17629	Wadden Sea of Schleswig-Holstein	1976	0.0384615	1976	1976-1984	early postnatal	male	0	0	0	0	0	0	0	0	0	0	0	0	0	0	no	Kahle, Kierdorf, Ludolphy
118	Zool Inst Kiel	27251	Wadden Sea of Schleswig-Holstein	1987	0.0384615	1987	1985-1994	early postnatal	male	0	0	0	0	0	0	0	0	0	0	0	0	0	0	no	Kahle, Kierdorf, Ludolphy
124	Zool Inst Kiel	27287	Wadden Sea of Schleswig-Holstein	1987	0.0384615	1987	1985-1994	early postnatal	male	0	0	0	0	0	0	0	0	0	0	0	0	0	0	no	Kahle, Ludolphy
125	Zool Inst Kiel	19333	Wadden Sea of Schleswig-Holstein	1977	0.0576923	1977	1976-1984	early postnatal	male	0	0	0	0	0	0	0	0	0	0	0	0	0	0	no	Kahle, Ludolphy
126	Zool Inst Kiel	27179	Wadden Sea of Schleswig-Holstein	1987	0.0384615	1987	1985-1994	early postnatal	male	0	0	0	0	0	0	0	0	0	0	0	0	0	0	no	Kahle, Ludolphy
127	Zool Inst Kiel	27238	Wadden Sea of Schleswig-Holstein	1987	0.0192308	1987	1985-1994	early postnatal	male	0	0	0	0	0	0	0	0	0	0	0	0	0	0	no	Kahle, Ludolphy
128	Zool Inst Kiel	26392	Wadden Sea of Schleswig-Holstein	1986	0.0384615	1986	1985-1994	early postnatal	male	0	0	0	0	0	0	0	0	0	0	0	0	0	0	no	Kahle, Ludolphy
129	Zool Inst Kiel	27245	Wadden Sea of Schleswig-Holstein	1987	0.0384615	1987	1985-1994	early postnatal	male	0	0	0	0	0	0	0	0	0	0	0	0	0	0	no	Kahle, Ludolphy
130	Zool Inst Kiel	17250	Wadden Sea of Schleswig-Holstein	1975	0.0384615	1975	1951-1975	early postnatal	male	0	0	0	0	0	0	0	0	0	0	0	0	0	0	no	Kahle, Ludolphy
131	Zool Inst Kiel	17653	Wadden Sea of Schleswig-Holstein	1976	0.0384615	1976	1976-1984	early postnatal	male	0	0	0	0	0	0	0	0	0	0	0	0	0	0	no	Kahle, Ludolphy
132	Zool Inst Kiel	27375	Wadden Sea of Schleswig-Holstein	1987	0.0384615	1987	1985-1994	early postnatal	male	0	0	0	0	0	0	0	0	0	0	0	0	0	0	no	Kahle, Ludolphy
133	Zool Inst Kiel	27290	Wadden Sea of Schleswig-Holstein	1987	0.0384615	1987	1985-1994	early postnatal	male	0	0	0	0	0	0	0	0	0	0	0	0	0	0	no	Kahle, Ludolphy
134	Zool Inst Kiel	17162	Wadden Sea of Schleswig-Holstein	1975	0.166667	1975	1951-1975	juvenile	male	0	0	0	0	0	0	0	0	0	0	0	0	0	0	no	Kahle, Ludolphy
135	Zool Inst Kiel	16738	Wadden Sea of Schleswig-Holstein	1974	0.0833333	1974	1951-1975	early postnatal	male	0	0	0	0	0	0	0	0	0	0	0	0	0	0	no	Kahle, Ludolphy
137	Zool Inst Kiel	17227	Wadden Sea of Schleswig-Holstein	1975	0.25	1975	1951-1975	juvenile	male	0	0	0	0	0	0	0	0	0	0	0	0	0	0	no	Kahle, Ludolphy
143	Zool Inst Kiel	16724	Wadden Sea of Schleswig-Holstein	1974	0.166667	1974	1951-1975	juvenile	male	0	0	0	0	0	0	0	0	0	0	0	0	0	0	no	Kahle, Ludolphy
144	Zool Inst Kiel	17125	Wadden Sea of Schleswig-Holstein	1975	0.333333	1975	1951-1975	juvenile	male	0	0	0	0	0	0	0	0	0	0	0	0	0	0	no	Kahle, Ludolphy
145	Zool Inst Kiel	16713	Wadden Sea of Schleswig-Holstein	1974	0.25	1974	1951-1975	juvenile	male	0	0	0	0	0	0	0	0	0	0	0	0	0	0	no	Kahle, Ludolphy
147	Zool Inst Kiel	17218	Wadden Sea of Schleswig-Holstein	1975	0.5	1975	1951-1975	juvenile	male	0	0	0	0	0	0	0	0	0	0	0	0	0	0	no	Kahle, Ludolphy
148	Zool Inst Kiel	17223	Wadden Sea of Schleswig-Holstein	1975	0.416667	1975	1951-1975	juvenile	male	0	0	0	0	0	0	0	0	0	0	0	0	0	0	no	Kahle, Ludolphy
149	Zool Inst Kiel	17222	Wadden Sea of Schleswig-Holstein	1975	0.416667	1975	1951-1975	juvenile	male	0	0	0	0	0	0	0	0	0	0	0	0	0	0	no	Kahle, Ludolphy
150	Zool Inst Kiel	17217	Wadden Sea of Schleswig-Holstein	1976	0.5	1975	1951-1975	juvenile	male	0	0	0	0	0	0	0	0	0	0	0	0	0	0	no	Kahle, Ludolphy
151	Zool Inst Kiel	16898	Wadden Sea of Schleswig-Holstein	1975	0.0769231	1975	1951-1975	early postnatal	male	0	0	0	0	0	0	0	0	0	0	0	0	0	0	no	Kahle, Ludolphy
152	Zool Inst Kiel	17105	Wadden Sea of Schleswig-Holstein	1975	0.0833333	1975	1951-1975	early postnatal	male	0	0	0	0	0	0	0	0	0	0	0	0	0	0	no	Kahle, Ludolphy
153	Zool Inst Kiel	17098	Wadden Sea of Schleswig-Holstein	1975	0.25	1975	1951-1975	juvenile	male	0	0	0	0	0	0	0	0	0	0	0	0	0	0	no	Kahle, Ludolphy
154	Zool Inst Kiel	16714	Wadden Sea of Schleswig-Holstein	1974	0.333333	1974	1951-1975	juvenile	male	0	0	0	0	0	0	0	0	0	0	0	0	0	0	no	Kahle, Ludolphy
155	Zool Inst Kiel	16711	Wadden Sea of Schleswig-Holstein	1974	0.333333	1974	1951-1975	juvenile	male	0	0	0	0	0	0	0	0	0	0	0	0	0	0	no	Kahle, Ludolphy
156	Zool Inst Kiel	16708	Wadden Sea of Schleswig-Holstein	1974	0.333333	1974	1951-1975	juvenile	male	0	0	0	0	0	0	0	0	0	0	0	0	0	0	no	Kahle, Ludolphy
157	Zool Inst Kiel	16706	Wadden Sea of Schleswig-Holstein	1974	0.333333	1974	1951-1975	juvenile	female	0	0	0	0	0	0	0	0	0	0	0	0	0	0	no	Kahle, Ludolphy
158	Zool Inst Kiel	31455	Wadden Sea of Schleswig-Holstein	1994	0.0833333	1994	1985-1994	early postnatal	male	0	0	0	0	0	0	0	0	0	0	0	0	0	0	no	Kahle, Ludolphy
160	Zool Inst Kiel	23974	Wadden Sea of Schleswig-Holstein	1983	0.166667	1983	1976-1984	juvenile	male	0	0	0	0	0	0	0	0	0	0	0	0	0	0	no	Kahle, Ludolphy
161	Zool Inst Kiel	23973	Wadden Sea of Schleswig-Holstein	1983	0.166667	1983	1976-1984	juvenile	male	0	0	0	0	0	0	0	0	0	0	0	0	0	0	no	Kahle, Ludolphy
162	Zool Inst Kiel	22864	Wadden Sea of Schleswig-Holstein	1982	0.0833333	1982	1976-1984	early postnatal	male	0	0	0	0	0	0	0	0	0	0	0	0	0	0	no	Kahle, Ludolphy
164	Zool Inst Kiel	22820	Wadden Sea of Schleswig-Holstein	1982	0.25	1982	1976-1984	juvenile	male	0	0	0	0	0	0	0	0	0	0	0	0	0	0	no	Kahle, Ludolphy
165	Zool Inst Kiel	21578	Wadden Sea of Hamburg & Elbe Estuary	1978	0.166667	1978	1976-1984	juvenile	male	0	0	0	0	0	0	0	0	0	0	0	0	0	0	no	Kahle, Ludolphy
166	Zool Inst Kiel	19581	Wadden Sea of Schleswig-Holstein	1977	0.0833333	1977	1976-1984	early postnatal	male	0	0	0	0	0	0	0	0	0	0	0	0	0	0	no	Kahle, Ludolphy
167	Zool Inst Kiel	20385	Wadden Sea of Hamburg & Elbe Estuary	1977	0.333333	1977	1976-1984	juvenile	male	0	0	0	0	0	0	0	0	0	0	0	0	0	0	no	Kahle, Ludolphy
169	Zool Inst Kiel	21555	Wadden Sea of Schleswig-Holstein	1980	0.25	1980	1976-1984	juvenile	male	0	0	0	0	0	0	0	0	0	0	0	0	0	0	no	Kahle, Ludolphy
170	Zool Inst Kiel	21576	Wadden Sea of Schleswig-Holstein	1978	0.0833333	1978	1976-1984	early postnatal	male	0	0	0	0	0	0	0	0	0	0	0	0	0	0	no	Kahle, Ludolphy
171	Zool Inst Kiel	22097	Wadden Sea of Schleswig-Holstein	1989	0.333333	1989	1985-1994	juvenile	male	0	0	0	0	0	0	0	0	0	0	0	0	0	0	no	Kahle, Ludolphy
172	Zool Inst Kiel	22100	Wadden Sea of Hamburg & Elbe Estuary	1989	0.333333	1989	1985-1994	juvenile	male	0	0	0	0	0	0	0	0	0	0	0	0	0	0	no	Kahle, Ludolphy
174	Zool Inst Kiel	22207	Wadden Sea of Schleswig-Holstein	1982	0.5	1981	1976-1984	juvenile	male	0	0	0	0	0	0	0	0	0	0	0	0	0	0	no	Kahle, Ludolphy
176	Zool Inst Kiel	21579	Wadden Sea of Schleswig-Holstein	1978	0.0833333	1978	1976-1984	early postnatal	male	0	0	0	0	0	0	0	0	0	0	0	0	0	0	no	Kahle, Ludolphy
177	Zool Inst Kiel	17857	Wadden Sea of Schleswig-Holstein	1976	0.166667	1976	1976-1984	juvenile	male	0	0	0	0	0	0	0	0	0	0	0	0	0	0	no	Kahle, Ludolphy
179	Zool Inst Kiel	17249	Wadden Sea of Schleswig-Holstein	1975	0.916667	1974	1951-1975	juvenile	male	0	0	0	0	0	0	0	0	0	0	0	0	0	0	no	Kahle, Ludolphy
180	Zool Inst Kiel	17234	Wadden Sea of Schleswig-Holstein	1975	0.0833333	1975	1951-1975	early postnatal	male	0	0	0	0	0	0	0	0	0	0	0	0	0	0	no	Kahle, Ludolphy
181	Zool Inst Kiel	17245	Wadden Sea of Schleswig-Holstein	1975	0.166667	1975	1951-1975	juvenile	male	0	0	0	0	0	0	0	0	0	0	0	0	0	0	no	Kahle, Ludolphy
182	Zool Inst Kiel	26485	Wadden Sea of Schleswig-Holstein	1986	0.0833333	1986	1985-1994	early postnatal	male	0	0	0	0	0	0	0	0	0	0	0	0	0	0	no	Kahle, Ludolphy
183	Zool Inst Kiel	26655	Wadden Sea of Schleswig-Holstein	1986	0.416667	1986	1985-1994	juvenile	male	0	0	2	2	0	0	2	4	0	0	0	0	0	0	no	Kahle, Ludolphy
184	Zool Inst Kiel	25721	Wadden Sea of Schleswig-Holstein	1985	0.0833333	1985	1985-1994	early postnatal	male	0	0	0	0	0	0	0	0	0	0	0	0	0	0	no	Kahle, Ludolphy
185	Zool Inst Kiel	26517	Wadden Sea of Schleswig-Holstein	1986	0.25	1986	1985-1994	juvenile	male	0	0	2	2	2	2	2	8	0	0	0	0	0	0	no	Kahle, Ludolphy
186	Zool Inst Kiel	25709	Wadden Sea of Schleswig-Holstein	1985	0.166667	1985	1985-1994	juvenile	male	0	0	0	0	0	0	0	0	0	0	0	0	0	0	no	Kahle, Ludolphy
187	Zool Inst Kiel	26443	Wadden Sea of Schleswig-Holstein	1986	0.0833333	1986	1985-1994	early postnatal	male	0	0	0	0	0	0	0	0	0	0	0	0	0	0	no	Kahle, Ludolphy
188	Zool Inst Kiel	25712	Wadden Sea of Schleswig-Holstein	1985	0.166667	1985	1985-1994	juvenile	male	0	0	0	0	0	0	0	0	0	0	0	0	0	0	no	Kahle, Ludolphy
189	Zool Inst Kiel	25707	Wadden Sea of Schleswig-Holstein	1985	0.166667	1985	1985-1994	juvenile	male	0	0	0	0	0	0	0	0	0	0	0	0	0	0	no	Kahle, Ludolphy
190	Zool Inst Kiel	25058	Wadden Sea of Schleswig-Holstein	1984	0.166667	1984	1976-1984	juvenile	male	0	0	2	2	2	2	2	8	0	0	0	0	0	0	no	Kahle, Ludolphy
191	Zool Inst Kiel	25398	Wadden Sea of Schleswig-Holstein	1984	0.416667	1984	1976-1984	juvenile	male	0	0	0	0	0	0	0	0	0	0	0	0	0	0	no	Kahle, Ludolphy
192	Zool Inst Kiel	25661	Wadden Sea of Schleswig-Holstein	1985	0.0833333	1985	1985-1994	early postnatal	male	0	0	0	0	0	0	0	0	0	0	0	0	0	0	no	Kahle, Ludolphy
195	Zool Inst Kiel	25662	Wadden Sea of Schleswig-Holstein	1985	0.0833333	1985	1985-1994	early postnatal	male	0	0	0	0	0	0	0	0	0	0	0	0	0	0	no	Kahle, Ludolphy
196	Zool Inst Kiel	24624	Wadden Sea of Schleswig-Holstein	1983	0.25	1983	1976-1984	juvenile	male	0	0	0	0	0	0	0	0	0	0	0	0	0	0	no	Kahle, Ludolphy
197	Zool Inst Kiel	24541	Wadden Sea of Schleswig-Holstein	1983	0.25	1983	1976-1984	juvenile	male	0	0	0	0	0	0	0	0	0	0	0	0	0	0	no	Kahle, Ludolphy
199	Zool Inst Kiel	24889	Wadden Sea of Schleswig-Holstein	1984	0.0833333	1984	1976-1984	early postnatal	male	0	0	0	0	0	0	0	0	0	0	0	0	0	0	no	Kahle, Ludolphy
200	Zool Inst Kiel	27589	Wadden Sea of Schleswig-Holstein	1988	0.75	1987	1985-1994	juvenile	male	0	0	2	2	0	0	2	4	0	0	0	0	0	0	no	Kahle, Ludolphy
201	Zool Inst Kiel	27660	Wadden Sea of Schleswig-Holstein	1988	0.916667	1987	1985-1994	juvenile	male	0	0	2	2	0	0	2	4	0	0	0	0	0	0	no	Kahle, Ludolphy
202	Zool Inst Kiel	27652	Wadden Sea of Schleswig-Holstein	1988	0.916667	1987	1985-1994	juvenile	male	0	0	2	2	2	2	2	8	0	0	0	0	0	0	no	Kahle, Ludolphy
203	Zool Inst Kiel	27677	Wadden Sea of Schleswig-Holstein	1988	0.916667	1987	1985-1994	juvenile	male	0	0	2	2	2	2	2	8	0	0	0	0	0	0	no	Kahle, Ludolphy
205	Zool Inst Kiel	27676	Wadden Sea of Schleswig-Holstein	1988	0.916667	1987	1985-1994	juvenile	male	0	0	2	2	2	2	2	8	0	0	0	0	0	0	no	Kahle, Ludolphy
206	Zool Inst Kiel	27681	Wadden Sea of Schleswig-Holstein	1988	0.833333	1987	1985-1994	juvenile	male	0	0	2	2	0	0	2	4	0	0	0	0	0	0	no	Kahle, Ludolphy
207	Zool Inst Kiel	27590	Wadden Sea of Schleswig-Holstein	1980	0.666667	1979	1976-1984	juvenile	male	0	0	2	2	0	0	2	4	0	0	0	0	0	0	no	Kahle, Ludolphy
208	Zool Inst Kiel	27646	Wadden Sea of Schleswig-Holstein	1988	0.916667	1987	1985-1994	juvenile	male	0	0	2	2	2	2	2	8	0	0	0	0	0	0	no	Kahle, Ludolphy
209	Zool Inst Kiel	27380	Wadden Sea of Schleswig-Holstein	1987	0.166667	1987	1985-1994	juvenile	male	0	0	0	0	0	0	0	0	0	0	0	0	0	0	no	Kahle, Ludolphy
210	Zool Inst Kiel	27586	Wadden Sea of Schleswig-Holstein	1988	0.75	1987	1985-1994	juvenile	male	0	0	0	2	0	0	2	2	0	0	0	0	0	0	no	Kahle, Ludolphy
212	Zool Inst Kiel	27461	Wadden Sea of Schleswig-Holstein	1988	0.5	1987	1985-1994	juvenile	male	0	0	0	0	0	0	0	0	0	0	0	0	0	0	no	Kahle, Ludolphy
213	Zool Inst Kiel	27653	Wadden Sea of Schleswig-Holstein	1988	0.916667	1987	1985-1994	juvenile	male	0	0	2	2	0	0	2	4	0	0	0	0	0	0	no	Kahle, Ludolphy
214	Zool Inst Kiel	27376	Wadden Sea of Schleswig-Holstein	1987	0.0833333	1987	1985-1994	early postnatal	male	0	0	2	0	0	0	2	2	0	0	0	0	0	0	no	Kahle, Ludolphy
216	Zool Inst Kiel	27379	Wadden Sea of Schleswig-Holstein	1987	0.115385	1987	1985-1994	juvenile	male	0	0	0	0	0	0	0	0	0	0	0	0	0	0	no	Kahle, Ludolphy
217	Zool Inst Kiel	27344	Wadden Sea of Schleswig-Holstein	1987	0.166667	1987	1985-1994	juvenile	male	0	0	0	0	0	0	0	0	0	0	0	0	0	0	no	Kahle, Ludolphy
218	Zool Inst Kiel	27299	Wadden Sea of Schleswig-Holstein	1987	0.0833333	1987	1985-1994	early postnatal	male	0	0	0	0	0	0	0	0	0	0	0	0	0	0	no	Kahle, Ludolphy
219	Zool Inst Kiel	27348	Wadden Sea of Schleswig-Holstein	1987	0.166667	1987	1985-1994	juvenile	male	0	0	0	0	0	0	0	0	0	0	0	0	0	0	no	Kahle, Ludolphy
220	Zool Inst Kiel	27292	Wadden Sea of Schleswig-Holstein	1987	0.0833333	1987	1985-1994	early postnatal	male	0	0	0	0	0	0	0	0	0	0	0	0	0	0	no	Kahle, Ludolphy
221	Zool Inst Kiel	27294	Wadden Sea of Schleswig-Holstein	1987	0.0833333	1987	1985-1994	early postnatal	male	0	0	0	0	0	0	0	0	0	0	0	0	0	0	no	Kahle, Ludolphy
222	Zool Inst Kiel	27291	Wadden Sea of Schleswig-Holstein	1987	0.0833333	1987	1985-1994	early postnatal	male	0	0	0	0	0	0	0	0	0	0	0	0	0	0	no	Kahle, Ludolphy
223	Zool Inst Kiel	27194	Wadden Sea of Schleswig-Holstein	1987	0.666667	1986	1985-1994	juvenile	male	0	0	0	0	0	0	0	0	0	0	0	0	0	0	no	Kahle, Ludolphy
224	Zool Inst Kiel	27378	Wadden Sea of Schleswig-Holstein	1987	0.0833333	1987	1985-1994	early postnatal	male	0	0	0	0	0	0	0	0	0	0	0	0	0	0	no	Kahle, Ludolphy
225	Zool Inst Kiel	27333	Wadden Sea of Schleswig-Holstein	1987	0.0833333	1987	1985-1994	early postnatal	male	0	0	0	0	0	0	0	0	0	0	0	0	0	0	no	Kahle, Ludolphy
226	Zool Inst Kiel	27336	Wadden Sea of Schleswig-Holstein	1987	0.0833333	1987	1985-1994	early postnatal	male	0	0	0	0	0	0	0	0	0	0	0	0	0	0	no	Kahle, Ludolphy
228	Zool Inst Kiel	24890	Wadden Sea of Schleswig-Holstein	1984	0.0833333	1984	1976-1984	early postnatal	female	0	0	0	0	0	0	0	0	0	0	0	0	0	0	no	Kahle, Ludolphy
229	Zool Inst Kiel	27327	Wadden Sea of Schleswig-Holstein	1987	0.0384615	1987	1985-1994	early postnatal	female	0	0	0	0	0	0	0	0	0	0	0	0	0	0	no	Kahle, Ludolphy
230	Zool Inst Kiel	27244	Wadden Sea of Schleswig-Holstein	1987	0.0384615	1987	1985-1994	early postnatal	female	0	0	0	0	0	0	0	0	0	0	0	0	0	0	no	Kahle, Ludolphy
231	Zool Inst Kiel	26398	Wadden Sea of Schleswig-Holstein	1986	0.0384615	1986	1985-1994	early postnatal	female	0	0	0	0	0	0	0	0	0	0	0	0	0	0	no	Kahle, Ludolphy
232	Zool Inst Kiel	26390	Wadden Sea of Schleswig-Holstein	1986	0.0384615	1986	1985-1994	early postnatal	female	0	0	0	0	0	0	0	0	0	0	0	0	0	0	no	Kahle, Ludolphy
233	Zool Inst Kiel	26287	Wadden Sea of Schleswig-Holstein	1986	0.0384615	1986	1985-1994	early postnatal	female	0	0	0	0	0	0	0	0	0	0	0	0	0	0	no	Kahle, Ludolphy
235	Zool Inst Kiel	17652	Wadden Sea of Schleswig-Holstein	1976	0.0384615	1976	1976-1984	early postnatal	female	0	0	0	0	0	0	0	0	0	0	0	0	0	0	no	Kahle, Ludolphy
237	Zool Inst Kiel	25619	Wadden Sea of Schleswig-Holstein	1984	0.0384615	1984	1976-1984	early postnatal	female	0	0	0	0	0	0	0	0	0	0	0	0	0	0	no	Kahle, Ludolphy
238	Zool Inst Kiel	17100	Wadden Sea of Schleswig-Holstein	1975	0.0833333	1975	1951-1975	early postnatal	female	0	0	0	0	0	0	0	0	0	0	0	0	0	0	no	Kahle, Ludolphy
239	Zool Inst Kiel	17103	Wadden Sea of Schleswig-Holstein	1975	0.166667	1975	1951-1975	juvenile	female	0	0	0	0	0	0	0	0	0	0	0	0	0	0	no	Kahle, Ludolphy
240	Zool Inst Kiel	17099	Wadden Sea of Schleswig-Holstein	1975	0.333333	1975	1951-1975	juvenile	female	0	0	0	0	0	0	0	0	0	0	0	0	0	0	no	Kahle, Ludolphy
241	Zool Inst Kiel	17120	Wadden Sea of Schleswig-Holstein	1975	0.333333	1975	1951-1975	juvenile	female	0	0	0	0	0	0	0	0	0	0	0	0	0	0	no	Kahle, Ludolphy
242	Zool Inst Kiel	17097	Wadden Sea of Schleswig-Holstein	1975	0.333333	1975	1951-1975	juvenile	female	0	0	2	2	0	0	2	4	0	0	0	0	0	0	no	Kahle, Ludolphy
243	Zool Inst Kiel	16742	Wadden Sea of Schleswig-Holstein	1974	0.0769231	1974	1951-1975	early postnatal	female	0	0	0	0	0	0	0	0	0	0	0	0	0	0	no	Kahle, Ludolphy
244	Zool Inst Kiel	16745	Wadden Sea of Schleswig-Holstein	1974	0.166667	1974	1951-1975	juvenile	female	0	0	0	0	0	0	0	0	0	0	0	0	0	0	no	Kahle, Ludolphy
246	Zool Inst Kiel	1966	Wadden Sea of Schleswig-Holstein	1961	0.5	1960	1951-1975	juvenile	female	0	0	0	0	0	0	0	0	0	0	0	0	0	0	no	Kahle, Ludolphy
247	Zool Inst Kiel	16709	Wadden Sea of Schleswig-Holstein	1974	0.333333	1974	1951-1975	juvenile	female	0	0	0	0	0	0	0	0	0	0	0	0	0	0	no	Kahle, Ludolphy
248	Zool Inst Kiel	16728	Wadden Sea of Schleswig-Holstein	1974	0.25	1974	1951-1975	juvenile	female	0	0	0	0	0	0	0	0	0	0	0	0	0	0	no	Kahle, Ludolphy
249	Zool Inst Kiel	16740	Wadden Sea of Schleswig-Holstein	1974	0.0769231	1974	1951-1975	early postnatal	female	0	0	0	0	0	0	0	0	0	0	0	0	0	0	no	Kahle, Ludolphy
250	Zool Inst Kiel	16712	Wadden Sea of Schleswig-Holstein	1974	0.25	1974	1951-1975	juvenile	female	0	0	0	0	0	0	0	0	0	0	0	0	0	0	no	Kahle, Ludolphy
251	Zool Inst Kiel	16727	Wadden Sea of Schleswig-Holstein	1974	0.166667	1974	1951-1975	juvenile	female	0	0	0	0	0	0	0	0	0	0	0	0	0	0	no	Kahle, Ludolphy
252	Zool Inst Kiel	29499	Wadden Sea of Schleswig-Holstein	1988	0.0833333	1988	1985-1994	early postnatal	male	0	0	0	0	0	0	0	0	0	0	0	0	0	0	no	Kahle, Ludolphy
253	Zool Inst Kiel	27926	Wadden Sea of Schleswig-Holstein	1988	0.916667	1987	1985-1994	juvenile	male	0	0	2	2	2	2	2	8	0	0	0	0	0	0	no	Kahle, Ludolphy
254	Zool Inst Kiel	27864	Wadden Sea of Schleswig-Holstein	1988	0.916667	1987	1985-1994	juvenile	male	0	0	2	2	0	0	2	4	0	0	0	0	0	0	no	Kahle, Ludolphy
256	Zool Inst Kiel	27971	Wadden Sea of Schleswig-Holstein	1988	0.916667	1987	1985-1994	juvenile	male	0	0	2	2	2	2	2	8	0	0	0	0	0	0	no	Kahle, Ludolphy
258	Zool Inst Kiel	27863	Wadden Sea of Schleswig-Holstein	1988	0.916667	1987	1985-1994	juvenile	male	0	0	2	2	2	2	2	8	0	0	0	0	0	0	no	Kahle, Ludolphy
259	Zool Inst Kiel	27831	Wadden Sea of Schleswig-Holstein	1988	0.916667	1987	1985-1994	juvenile	male	0	0	2	2	0	0	2	4	0	0	0	0	0	0	no	Kahle, Ludolphy
261	Zool Inst Kiel	28992	Wadden Sea of Schleswig-Holstein	1989	0.0833333	1989	1985-1994	early postnatal	male	0	0	0	0	0	0	0	0	0	0	0	0	0	0	no	Kahle, Ludolphy
262	Zool Inst Kiel	27731	Wadden Sea of Schleswig-Holstein	1988	0.916667	1987	1985-1994	juvenile	male	0	0	2	2	2	2	2	8	0	0	0	0	0	0	no	Kahle, Ludolphy
263	Zool Inst Kiel	27841	Wadden Sea of Schleswig-Holstein	1988	0.916667	1987	1985-1994	juvenile	male	0	0	0	0	0	0	0	0	0	0	0	0	0	0	no	Kahle, Ludolphy
264	Zool Inst Kiel	27903	Wadden Sea of Schleswig-Holstein	1988	0.916667	1987	1985-1994	juvenile	male	0	0	0	0	0	0	0	0	0	0	0	0	0	0	no	Kahle, Ludolphy
265	Zool Inst Kiel	27709	Wadden Sea of Schleswig-Holstein	1988	0.916667	1987	1985-1994	juvenile	male	0	0	0	0	0	0	0	0	0	0	0	0	0	0	no	Kahle, Ludolphy
267	Zool Inst Kiel	27721	Wadden Sea of Schleswig-Holstein	1988	0.916667	1987	1985-1994	juvenile	male	0	0	0	0	0	0	0	0	0	0	0	0	0	0	no	Kahle, Ludolphy
268	Zool Inst Kiel	27766	Wadden Sea of Schleswig-Holstein	1988	0.916667	1987	1985-1994	juvenile	male	0	0	0	2	0	0	2	2	0	0	0	0	0	0	no	Kahle, Ludolphy
269	Zool Inst Kiel	27706	Wadden Sea of Schleswig-Holstein	1988	0.666667	1987	1985-1994	juvenile	male	0	0	2	2	2	2	2	8	0	0	0	0	0	0	no	Kahle, Ludolphy
271	Zool Inst Kiel	27711	Wadden Sea of Schleswig-Holstein	1988	0.916667	1987	1985-1994	juvenile	male	0	0	0	0	0	0	0	0	0	0	0	0	0	0	no	Kahle, Ludolphy
272	Zool Inst Kiel	27718	Wadden Sea of Schleswig-Holstein	1988	0.833333	1987	1985-1994	juvenile	male	0	0	2	2	2	2	2	8	0	0	0	0	0	0	no	Kahle, Ludolphy
273	Zool Inst Kiel	31041	Wadden Sea of Schleswig-Holstein	1992	0.115385	1992	1985-1994	juvenile	male	0	0	0	0	0	0	0	0	0	0	0	0	0	0	no	Kahle, Ludolphy
278	Zool Inst Kiel	31017	Wadden Sea of Schleswig-Holstein	1992	0.166667	1992	1985-1994	juvenile	male	0	0	0	0	0	0	0	0	0	0	0	0	0	0	no	Kahle, Ludolphy
279	Zool Inst Kiel	31274	Wadden Sea of Schleswig-Holstein	1993	1	1992	1985-1994	juvenile	male	0	0	0	0	2	2	2	4	0	0	0	0	0	0	no	Kahle, Ludolphy
281	Zool Inst Kiel	21978	Wadden Sea of Schleswig-Holstein	1979	0.666667	1978	1976-1984	juvenile	female	0	0	0	0	0	0	0	0	0	0	0	0	0	0	no	Kahle, Ludolphy
282	Zool Inst Kiel	21659	Wadden Sea of Schleswig-Holstein	1980	0.333333	1980	1976-1984	juvenile	female	0	0	0	0	0	0	0	0	0	0	0	0	0	0	no	Kahle, Ludolphy
284	Zool Inst Kiel	19335	Wadden Sea of Schleswig-Holstein	1977	0.25	1977	1976-1984	juvenile	female	0	0	0	0	0	0	0	0	0	0	0	0	0	0	no	Kahle, Ludolphy
289	Zool Inst Kiel	25660	Wadden Sea of Schleswig-Holstein	1985	0.0833333	1985	1985-1994	early postnatal	female	0	0	0	0	0	0	0	0	0	0	0	0	0	0	no	Kahle, Ludolphy
290	Zool Inst Kiel	25706	Wadden Sea of Schleswig-Holstein	1985	0.166667	1985	1985-1994	juvenile	female	0	0	0	0	0	0	0	0	0	0	0	0	0	0	no	Kahle, Ludolphy
291	Zool Inst Kiel	24951	Wadden Sea of Schleswig-Holstein	1986	0.0833333	1986	1985-1994	early postnatal	female	0	0	0	0	0	0	0	0	0	0	0	0	0	0	no	Kahle, Ludolphy
292	Zool Inst Kiel	25399	Wadden Sea of Schleswig-Holstein	1984	0.416667	1984	1976-1984	juvenile	female	0	0	0	0	0	0	0	0	0	0	0	0	0	0	no	Kahle, Ludolphy
293	Zool Inst Kiel	25310	Wadden Sea of Schleswig-Holstein	1988	0.333333	1988	1985-1994	juvenile	female	0	0	0	0	0	0	0	0	0	0	0	0	0	0	no	Kahle, Ludolphy
294	Zool Inst Kiel	25718	Wadden Sea of Schleswig-Holstein	1985	0.0833333	1985	1985-1994	early postnatal	female	0	0	0	0	0	0	0	0	0	0	0	0	0	0	no	Kahle, Ludolphy
295	Zool Inst Kiel	25710	Wadden Sea of Schleswig-Holstein	1985	0.166667	1985	1985-1994	juvenile	female	0	0	0	0	0	0	0	0	0	0	0	0	0	0	no	Kahle, Ludolphy
296	Zool Inst Kiel	25719	Wadden Sea of Schleswig-Holstein	1985	0.0833333	1985	1985-1994	early postnatal	female	0	0	0	0	0	0	0	0	0	0	0	0	0	0	no	Kahle, Ludolphy
297	Zool Inst Kiel	24540	Wadden Sea of Schleswig-Holstein	1983	0.166667	1983	1976-1984	juvenile	female	0	0	0	0	0	0	0	0	0	0	0	0	0	0	no	Kahle, Ludolphy
298	Zool Inst Kiel	24805	Wadden Sea of Schleswig-Holstein	1983	0.333333	1983	1976-1984	juvenile	female	0	0	0	0	0	0	0	0	0	0	0	0	0	0	no	Kahle, Ludolphy
299	Zool Inst Kiel	25067	Wadden Sea of Schleswig-Holstein	1984	0.25	1984	1976-1984	juvenile	female	0	0	0	0	0	0	0	0	0	0	0	0	0	0	no	Kahle, Ludolphy
300	Zool Inst Kiel	25198	Wadden Sea of Schleswig-Holstein	1984	0.333333	1984	1976-1984	juvenile	female	0	0	0	0	0	0	0	0	0	0	0	0	0	0	no	Kahle, Ludolphy
301	Zool Inst Kiel	23976	Wadden Sea of Schleswig-Holstein	1987	0.166667	1987	1985-1994	juvenile	female	0	0	0	0	0	0	0	0	0	0	0	0	0	0	no	Kahle, Ludolphy
302	Zool Inst Kiel	27830	Wadden Sea of Schleswig-Holstein	1988	0.916667	1987	1985-1994	juvenile	male	0	0	0	0	0	0	0	0	0	0	0	0	0	0	no	Kahle, Ludolphy
303	Zool Inst Kiel	27769	Wadden Sea of Schleswig-Holstein	1988	0.916667	1987	1985-1994	juvenile	male	0	0	2	2	2	2	2	8	0	0	0	0	0	0	no	Kahle, Ludolphy
305	Zool Inst Kiel	29972	Wadden Sea of Schleswig-Holstein	1990	0.0833333	1990	1985-1994	early postnatal	male	0	0	0	0	0	0	0	0	0	0	0	0	0	0	no	Kahle, Ludolphy
307	Zool Inst Kiel	30275	Wadden Sea of Schleswig-Holstein	1991	0.666667	1990	1985-1994	juvenile	male	0	0	0	0	0	0	0	0	0	0	0	0	0	0	no	Kahle, Ludolphy
308	Zool Inst Kiel	29820	Wadden Sea of Schleswig-Holstein	1989	0.166667	1989	1985-1994	juvenile	male	0	0	0	0	0	0	0	0	0	0	0	0	0	0	no	Kahle, Ludolphy
309	Zool Inst Kiel	28864	Wadden Sea of Schleswig-Holstein	1988	0.0833333	1988	1985-1994	early postnatal	male	0	0	0	0	0	0	0	0	0	0	0	0	0	0	no	Kahle, Ludolphy
310	Zool Inst Kiel	27773	Wadden Sea of Schleswig-Holstein	1988	0.916667	1987	1985-1994	juvenile	male	0	0	2	2	2	2	2	8	0	0	0	0	0	0	no	Kahle, Ludolphy
312	Zool Inst Kiel	17238	Wadden Sea of Schleswig-Holstein	1975	0.166667	1975	1951-1975	juvenile	female	0	0	0	0	0	0	0	0	0	0	0	0	0	0	no	Kahle, Ludolphy
313	Zool Inst Kiel	17233	Wadden Sea of Schleswig-Holstein	1975	0.166667	1975	1951-1975	juvenile	female	0	0	0	0	0	0	0	0	0	0	0	0	0	0	no	Kahle, Ludolphy
315	Zool Inst Kiel	17237	Wadden Sea of Schleswig-Holstein	1975	0.166667	1975	1951-1975	juvenile	female	0	0	0	0	0	0	0	0	0	0	0	0	0	0	no	Kahle, Ludolphy
316	Zool Inst Kiel	17159	Wadden Sea of Schleswig-Holstein	1975	0.25	1975	1951-1975	juvenile	female	0	0	0	0	0	0	0	0	0	0	0	0	0	0	no	Kahle, Ludolphy
317	Zool Inst Kiel	17504	Wadden Sea of Schleswig-Holstein	1976	0.583333	1975	1951-1975	juvenile	female	0	0	2	2	0	0	2	4	0	0	0	0	0	0	no	Kahle, Ludolphy
319	Zool Inst Kiel	22859	Wadden Sea of Schleswig-Holstein	1983	0.25	1983	1976-1984	juvenile	female	0	0	0	0	0	0	0	0	0	0	0	0	0	0	no	Kahle, Ludolphy
320	Zool Inst Kiel	22865	Wadden Sea of Schleswig-Holstein	1982	0.0833333	1982	1976-1984	early postnatal	female	0	0	0	0	0	0	0	0	0	0	0	0	0	0	no	Kahle, Ludolphy
321	Zool Inst Kiel	22858	Wadden Sea of Schleswig-Holstein	1984	0.25	1984	1976-1984	juvenile	female	0	0	0	0	0	0	0	0	0	0	0	0	0	0	no	Kahle, Ludolphy
323	Zool Inst Kiel	22289	Wadden Sea of Schleswig-Holstein	1980	0.166667	1980	1976-1984	juvenile	female	0	0	0	0	0	2	2	2	0	0	0	0	0	0	no	Kahle, Ludolphy
324	Zool Inst Kiel	21460	Wadden Sea of Schleswig-Holstein	1980	0.0833333	1980	1976-1984	early postnatal	female	0	0	0	0	0	0	0	0	0	0	0	0	0	0	no	Kahle, Ludolphy
325	Zool Inst Kiel	22102	Wadden Sea of Schleswig-Holstein	1981	0.25	1981	1976-1984	juvenile	female	0	0	0	0	0	0	0	0	0	0	0	0	0	0	no	Kahle, Ludolphy
326	Zool Inst Kiel	21499	Wadden Sea of Schleswig-Holstein	1979	0.0833333	1979	1976-1984	early postnatal	female	0	0	0	0	0	0	0	0	0	0	0	0	0	0	no	Kahle, Ludolphy
327	Zool Inst Kiel	22816	Wadden Sea of Schleswig-Holstein	1982	0.25	1982	1976-1984	juvenile	female	0	0	0	0	0	0	0	0	0	0	0	0	0	0	no	Kahle, Ludolphy
328	Zool Inst Kiel	22815	Wadden Sea of Schleswig-Holstein	1982	0.166667	1982	1976-1984	juvenile	female	0	0	0	0	0	0	0	0	0	0	0	0	0	0	no	Kahle, Ludolphy
329	Zool Inst Kiel	22095	Wadden Sea of Schleswig-Holstein	1981	0.333333	1981	1976-1984	juvenile	female	0	0	0	0	0	0	0	0	0	0	0	0	0	0	no	Kahle, Ludolphy
330	Zool Inst Kiel	22096	Wadden Sea of Schleswig-Holstein	1981	0.25	1981	1976-1984	juvenile	female	0	0	0	0	0	0	0	0	0	0	0	0	0	0	no	Kahle, Ludolphy
332	Zool Inst Kiel	22098	Wadden Sea of Schleswig-Holstein	1981	0.25	1981	1976-1984	juvenile	female	0	0	0	0	0	0	0	0	0	0	0	0	0	0	no	Kahle, Ludolphy
333	Zool Inst Kiel	22082	Wadden Sea of Schleswig-Holstein	1981	0.583333	1980	1976-1984	juvenile	female	0	0	0	0	0	0	0	0	0	0	0	0	0	0	no	Kahle, Ludolphy
334	Zool Inst Kiel	21577	Wadden Sea of Schleswig-Holstein	1978	0.0833333	1978	1976-1984	early postnatal	female	0	0	0	0	0	0	0	0	0	0	0	0	0	0	no	Kahle, Ludolphy
335	Zool Inst Kiel	19340	Wadden Sea of Schleswig-Holstein	1977	0.25	1977	1976-1984	juvenile	female	0	0	0	0	0	0	0	0	0	0	0	0	0	0	no	Kahle, Ludolphy
337	Zool Inst Kiel	21461	Wadden Sea of Schleswig-Holstein	1979	0.25	1979	1976-1984	juvenile	female	0	0	0	0	0	0	0	0	0	0	0	0	0	0	no	Kahle, Ludolphy
338	Zool Inst Kiel	19329	Wadden Sea of Schleswig-Holstein	1977	0.75	1976	1976-1984	juvenile	female	0	0	2	2	0	0	2	4	0	0	0	0	0	0	no	Kahle, Ludolphy
339	Zool Inst Kiel	19319	Wadden Sea of Schleswig-Holstein	1977	0.25	1977	1976-1984	juvenile	female	0	0	0	0	0	0	0	0	0	0	0	0	0	0	no	Kahle, Ludolphy
340	Zool Inst Kiel	19338	Wadden Sea of Schleswig-Holstein	1977	0.25	1977	1976-1984	juvenile	female	0	0	0	0	0	0	0	0	0	0	0	0	0	0	no	Kahle, Ludolphy
341	Zool Inst Kiel	19322	Wadden Sea of Schleswig-Holstein	1977	0.25	1977	1976-1984	juvenile	female	0	0	0	0	0	0	0	0	0	0	0	0	0	0	no	Kahle, Ludolphy
342	Zool Inst Kiel	18278	Wadden Sea of Hamburg & Elbe Estuary	1977	0.583333	1976	1976-1984	juvenile	female	0	0	0	0	0	0	0	0	0	0	0	0	0	0	no	Kahle, Ludolphy
345	Zool Inst Kiel	31215	Wadden Sea of Schleswig-Holstein	1993	0.666667	1992	1985-1994	juvenile	female	0	0	2	2	2	0	2	6	0	0	0	0	0	0	no	Kahle, Ludolphy
346	Zool Inst Kiel	17859	Wadden Sea of Schleswig-Holstein	1976	0.25	1976	1976-1984	juvenile	female	0	0	0	0	2	2	2	4	0	0	0	0	0	0	no	Kahle, Ludolphy
347	Zool Inst Kiel	17861	Wadden Sea of Schleswig-Holstein	1976	0.0833333	1976	1976-1984	early postnatal	female	0	0	0	0	0	0	0	0	0	0	0	0	0	0	no	Kahle, Ludolphy
348	Zool Inst Kiel	17624	Wadden Sea of Schleswig-Holstein	1976	0.166667	1976	1976-1984	juvenile	female	0	0	2	0	0	0	2	2	0	0	0	0	0	0	no	Kahle, Ludolphy
350	Zool Inst Kiel	17633	Wadden Sea of Schleswig-Holstein	1976	0.916667	1975	1951-1975	juvenile	female	0	0	0	0	0	0	0	0	0	0	0	0	0	0	no	Kahle, Ludolphy
351	Zool Inst Kiel	17637	Wadden Sea of Schleswig-Holstein	1976	0.833333	1975	1951-1975	juvenile	female	0	0	0	0	0	0	0	0	0	0	0	0	0	0	no	Kahle, Ludolphy
352	Zool Inst Kiel	17630	Wadden Sea of Schleswig-Holstein	1976	0.166667	1976	1976-1984	juvenile	female	0	0	0	0	0	0	0	0	0	0	0	0	0	0	no	Kahle, Ludolphy
353	Zool Inst Kiel	17506	Wadden Sea of Schleswig-Holstein	1976	0.75	1975	1951-1975	juvenile	female	0	0	0	0	0	0	0	0	0	0	0	0	0	0	no	Kahle, Ludolphy
354	Zool Inst Kiel	17297	Wadden Sea of Schleswig-Holstein	1976	0.583333	1975	1951-1975	juvenile	female	0	0	2	2	0	0	2	4	0	0	0	0	0	0	no	Kahle, Ludolphy
355	Zool Inst Kiel	17623	Wadden Sea of Schleswig-Holstein	1976	0.166667	1976	1976-1984	juvenile	female	0	0	0	0	0	0	0	0	0	0	0	0	0	0	no	Kahle, Ludolphy
356	Zool Inst Kiel	17513	Wadden Sea of Schleswig-Holstein	1976	0.666667	1975	1951-1975	juvenile	female	0	1	2	2	2	0	2	6	0	0	0	0	0	0	no	Kahle, Ludolphy
358	Zool Inst Kiel	17226	Wadden Sea of Schleswig-Holstein	1975	0.166667	1975	1951-1975	juvenile	female	0	0	0	0	0	0	0	0	0	0	0	0	0	0	no	Kahle, Ludolphy
360	Zool Inst Kiel	17627	Wadden Sea of Schleswig-Holstein	1976	1.16667	1975	1951-1975	juvenile	male	0	0	2	2	2	2	2	8	0	0	0	0	0	0	no	Kahle, Ludolphy
363	Zool Inst Kiel	17236	Wadden Sea of Schleswig-Holstein	1975	1.33333	1974	1951-1975	juvenile	male	0	0	2	2	2	2	2	8	0	0	0	0	0	0	no	Kahle, Ludolphy
367	Zool Inst Kiel	16721	Wadden Sea of Schleswig-Holstein	1974	1.16667	1973	1951-1975	juvenile	male	0	0	0	0	2	2	2	4	0	0	0	0	0	0	no	Kahle, Ludolphy
368	Zool Inst Kiel	17124	Wadden Sea of Schleswig-Holstein	1975	1.08333	1974	1951-1975	juvenile	male	0	0	0	0	2	0	2	2	0	0	0	0	0	0	no	Kahle, Ludolphy
369	Zool Inst Kiel	16725	Wadden Sea of Schleswig-Holstein	1974	1.16667	1973	1951-1975	juvenile	male	0	0	0	0	0	0	0	0	0	0	0	0	0	0	no	Kahle, Ludolphy
370	Zool Inst Kiel	17102	Wadden Sea of Schleswig-Holstein	1975	1.08333	1974	1951-1975	juvenile	male	0	0	0	2	2	2	2	6	0	0	0	0	0	0	no	Kahle, Ludolphy
371	Zool Inst Kiel	16899	Wadden Sea of Schleswig-Holstein	1975	1.08333	1974	1951-1975	juvenile	male	0	0	0	0	0	0	0	0	0	0	0	0	0	0	no	Kahle, Ludolphy
372	Zool Inst Kiel	16739	Wadden Sea of Schleswig-Holstein	1974	1.16667	1973	1951-1975	juvenile	male	0	0	0	0	0	0	0	0	0	0	0	0	0	0	no	Kahle, Ludolphy
374	Zool Inst Kiel	25715	Wadden Sea of Schleswig-Holstein	1983	1.08333	1982	1976-1984	juvenile	male	0	0	2	2	0	2	2	6	0	0	0	0	0	0	no	Kahle, Ludolphy
376	Zool Inst Kiel	24885	Wadden Sea of Schleswig-Holstein	1984	1	1983	1976-1984	juvenile	male	0	0	0	0	2	2	2	4	0	0	0	0	0	0	no	Kahle, Ludolphy
377	Zool Inst Kiel	23130	Wadden Sea of Schleswig-Holstein	1982	1.33333	1981	1976-1984	juvenile	male	0	0	2	2	2	2	2	8	0	0	0	0	0	0	no	Kahle, Ludolphy
380	Zool Inst Kiel	21985	Wadden Sea of Schleswig-Holstein	1981	1.08333	1980	1976-1984	juvenile	male	0	0	2	2	2	2	2	8	0	0	0	0	0	0	no	Kahle, Ludolphy
382	Zool Inst Kiel	22085	Wadden Sea of Schleswig-Holstein	1981	1.08333	1980	1976-1984	juvenile	male	0	0	2	2	2	2	2	8	0	0	0	0	0	0	no	Kahle, Ludolphy
385	Zool Inst Kiel	19326	Wadden Sea of Schleswig-Holstein	1977	1.08333	1976	1976-1984	juvenile	male	0	0	2	2	0	2	2	6	0	0	0	0	0	0	no	Kahle, Ludolphy
387	Zool Inst Kiel	19330	Wadden Sea of Schleswig-Holstein	1977	1.16667	1976	1976-1984	juvenile	male	0	0	2	2	2	2	2	8	0	0	0	0	0	0	no	Kahle, Ludolphy
393	Zool Inst Kiel	27857	Wadden Sea of Schleswig-Holstein	1988	1	1987	1985-1994	juvenile	male	0	0	2	2	2	2	2	8	0	0	0	0	0	0	no	Kahle, Ludolphy
394	Zool Inst Kiel	27672	Wadden Sea of Schleswig-Holstein	1988	1.91667	1986	1985-1994	juvenile	male	0	0	2	2	0	2	2	6	0	0	0	0	0	0	no	Kahle, Ludolphy
395	Zool Inst Kiel	28037	Wadden Sea of Schleswig-Holstein	1988	1	1987	1985-1994	juvenile	male	0	0	2	2	0	2	2	6	0	0	0	0	0	0	no	Kahle, Ludolphy
396	Zool Inst Kiel	28036	Wadden Sea of Schleswig-Holstein	1988	1	1987	1985-1994	juvenile	male	0	0	2	2	2	2	2	8	0	0	0	0	0	0	no	Kahle, Ludolphy
397	Zool Inst Kiel	27866	Wadden Sea of Schleswig-Holstein	1988	1	1987	1985-1994	juvenile	male	0	0	2	2	0	0	2	4	0	0	0	0	0	0	no	Kahle, Ludolphy
400	Zool Inst Kiel	28059	Wadden Sea of Schleswig-Holstein	1988	1	1987	1985-1994	juvenile	male	0	0	2	2	2	2	2	8	0	0	0	0	0	0	no	Kahle, Ludolphy
402	Zool Inst Kiel	27869	Wadden Sea of Schleswig-Holstein	1988	1.91667	1986	1985-1994	juvenile	female	0	0	2	2	2	2	2	8	0	0	0	0	0	0	no	Kahle, Ludolphy
403	Zool Inst Kiel	28057	Wadden Sea of Schleswig-Holstein	1988	1	1987	1985-1994	juvenile	male	0	0	2	2	2	2	2	8	0	0	0	0	0	0	no	Kahle, Ludolphy
405	Zool Inst Kiel	28011	Wadden Sea of Schleswig-Holstein	1988	1	1987	1985-1994	juvenile	male	0	0	2	2	2	2	2	8	0	0	0	0	0	0	no	Kahle, Ludolphy
406	Zool Inst Kiel	27921	Wadden Sea of Schleswig-Holstein	1988	1	1987	1985-1994	juvenile	male	0	0	2	2	2	2	2	8	0	0	0	0	0	0	no	Kahle, Ludolphy
408	Zool Inst Kiel	28078	Wadden Sea of Schleswig-Holstein	1988	1	1987	1985-1994	juvenile	male	0	0	2	2	2	2	2	8	0	0	0	0	0	0	no	Kahle, Ludolphy
409	Zool Inst Kiel	27973	Heligoland	1988	1.08333	1987	1985-1994	juvenile	male	0	0	2	2	2	2	2	8	0	0	0	0	0	0	no	Kahle, Ludolphy
410	Zool Inst Kiel	27345	Wadden Sea of Schleswig-Holstein	1987	1.16667	1986	1985-1994	juvenile	male	0	0	2	2	2	2	2	8	0	0	0	0	0	0	no	Kahle, Ludolphy
411	Zool Inst Kiel	27814	Wadden Sea of Schleswig-Holstein	1988	1.91667	1986	1985-1994	juvenile	male	0	0	2	2	2	2	2	8	0	0	0	0	0	0	no	Kahle, Ludolphy
413	Zool Inst Kiel	28056	Wadden Sea of Schleswig-Holstein	1988	1	1987	1985-1994	juvenile	male	0	0	2	2	2	2	2	8	0	0	0	0	0	0	no	Kahle, Ludolphy
414	Zool Inst Kiel	27774	Wadden Sea of Schleswig-Holstein	1988	1	1987	1985-1994	juvenile	male	0	0	2	2	2	2	2	8	0	0	0	0	0	0	no	Kahle, Ludolphy
415	Zool Inst Kiel	26396	Wadden Sea of Schleswig-Holstein	1986	1.08333	1985	1985-1994	juvenile	male	0	0	2	2	2	2	2	8	0	0	0	0	0	0	no	Kahle, Ludolphy
416	Zool Inst Kiel	27842	Wadden Sea of Schleswig-Holstein	1988	1.91667	1986	1985-1994	juvenile	male	0	0	2	2	0	0	2	4	0	0	0	0	0	0	no	Kahle, Ludolphy
418	Zool Inst Kiel	27993	Wadden Sea of Schleswig-Holstein	1988	1	1987	1985-1994	juvenile	male	0	0	2	2	0	2	2	6	0	0	0	0	0	0	no	Kahle, Ludolphy
421	Zool Inst Kiel	27720	Wadden Sea of Schleswig-Holstein	1988	1.83333	1986	1985-1994	juvenile	male	0	0	2	2	0	0	2	4	0	0	0	0	0	0	no	Kahle, Ludolphy
422	Zool Inst Kiel	27285	Wadden Sea of Schleswig-Holstein	1987	1	1986	1985-1994	juvenile	male	0	0	2	2	2	2	2	8	0	0	0	0	0	0	no	Kahle, Ludolphy
423	Zool Inst Kiel	27585	Wadden Sea of Schleswig-Holstein	1988	0.666667	1987	1985-1994	juvenile	female	0	0	0	0	0	0	0	0	0	0	0	0	0	0	no	Kahle, Ludolphy
424	Zool Inst Kiel	27195	Wadden Sea of Schleswig-Holstein	1987	0.583333	1986	1985-1994	juvenile	female	0	0	0	0	0	0	0	0	0	0	0	0	0	0	no	Kahle, Ludolphy
425	Zool Inst Kiel	27719	Wadden Sea of Schleswig-Holstein	1988	0.833333	1987	1985-1994	juvenile	female	0	0	2	2	2	2	2	8	0	0	0	0	0	0	no	Kahle, Ludolphy
426	Zool Inst Kiel	27704	Wadden Sea of Schleswig-Holstein	1988	0.666667	1987	1985-1994	juvenile	female	0	0	0	0	0	0	0	0	0	0	0	0	0	0	no	Kahle, Ludolphy
429	Zool Inst Kiel	27460	Wadden Sea of Schleswig-Holstein	1988	0.583333	1987	1985-1994	juvenile	female	0	0	0	0	0	0	0	0	0	0	0	0	0	0	no	Kahle, Ludolphy
430	Zool Inst Kiel	27716	Wadden Sea of Schleswig-Holstein	1988	0.833333	1987	1985-1994	juvenile	female	0	0	2	2	2	2	2	8	0	0	0	0	0	0	no	Kahle, Ludolphy
431	Zool Inst Kiel	27679	Wadden Sea of Schleswig-Holstein	1988	0.833333	1987	1985-1994	juvenile	female	0	0	2	2	2	2	2	8	0	0	0	0	0	0	no	Kahle, Ludolphy
432	Zool Inst Kiel	27651	Wadden Sea of Schleswig-Holstein	1988	0.916667	1987	1985-1994	juvenile	female	0	0	2	2	0	2	2	6	0	0	0	0	0	0	no	Kahle, Ludolphy
433	Zool Inst Kiel	27647	Wadden Sea of Schleswig-Holstein	1988	0.916667	1987	1985-1994	juvenile	female	0	0	0	0	0	0	0	0	0	0	0	0	0	0	no	Kahle, Ludolphy
434	Zool Inst Kiel	27725	Wadden Sea of Schleswig-Holstein	1988	0.916667	1987	1985-1994	juvenile	female	0	0	2	2	2	0	2	6	0	0	0	0	0	0	no	Kahle, Ludolphy
435	Zool Inst Kiel	27717	Wadden Sea of Schleswig-Holstein	1988	0.916667	1987	1985-1994	juvenile	female	0	0	2	2	2	2	2	8	0	0	0	0	0	0	no	Kahle, Ludolphy
436	Zool Inst Kiel	27710	Wadden Sea of Schleswig-Holstein	1988	0.916667	1987	1985-1994	juvenile	female	0	0	2	2	2	2	2	8	0	0	0	0	0	0	no	Kahle, Ludolphy
437	Zool Inst Kiel	27297	Wadden Sea of Schleswig-Holstein	1987	0.0833333	1987	1985-1994	early postnatal	female	0	0	0	0	0	0	0	0	0	0	0	0	0	0	no	Kahle, Ludolphy
438	Zool Inst Kiel	27302	Wadden Sea of Schleswig-Holstein	1987	0.0833333	1987	1985-1994	early postnatal	female	0	0	0	0	0	0	0	0	0	0	0	0	0	0	no	Kahle, Ludolphy
439	Zool Inst Kiel	27726	Wadden Sea of Schleswig-Holstein	1988	0.916667	1987	1985-1994	juvenile	female	0	0	2	2	2	2	2	8	0	0	0	0	0	0	no	Kahle, Ludolphy
440	Zool Inst Kiel	27732	Wadden Sea of Schleswig-Holstein	1988	0.916667	1987	1985-1994	juvenile	female	0	0	2	2	2	2	2	8	0	0	0	0	0	0	no	Kahle, Ludolphy
442	Zool Inst Kiel	27298	Wadden Sea of Schleswig-Holstein	1987	0.0833333	1987	1985-1994	early postnatal	female	0	0	0	0	0	0	0	0	0	0	0	0	0	0	no	Kahle, Ludolphy
444	Zool Inst Kiel	27714	Wadden Sea of Schleswig-Holstein	1988	0.833333	1987	1985-1994	juvenile	female	0	0	2	2	2	2	2	8	0	0	0	0	0	0	no	Kahle, Ludolphy
445	Zool Inst Kiel	27680	Wadden Sea of Schleswig-Holstein	1988	0.833333	1987	1985-1994	juvenile	female	0	0	2	2	2	2	2	8	0	0	0	0	0	0	no	Kahle, Ludolphy
446	Zool Inst Kiel	27341	Wadden Sea of Schleswig-Holstein	1987	0.0833333	1987	1985-1994	early postnatal	female	0	0	0	0	0	0	0	0	0	0	0	0	0	0	no	Kahle, Ludolphy
447	Zool Inst Kiel	27241	Wadden Sea of Schleswig-Holstein	1987	0.833333	1986	1985-1994	juvenile	female	0	0	0	0	0	0	0	0	0	0	0	0	0	0	no	Kahle, Ludolphy
448	Zool Inst Kiel	27331	Wadden Sea of Schleswig-Holstein	1987	0.0833333	1987	1985-1994	early postnatal	female	0	0	0	0	0	0	0	0	0	0	0	0	0	0	no	Kahle, Ludolphy
449	Zool Inst Kiel	27332	Wadden Sea of Schleswig-Holstein	1987	0.0833333	1987	1985-1994	early postnatal	female	0	0	0	0	0	0	0	0	0	0	0	0	0	0	no	Kahle, Ludolphy
450	Zool Inst Kiel	27347	Wadden Sea of Schleswig-Holstein	1987	0.166667	1987	1985-1994	juvenile	female	0	0	0	0	0	0	0	0	0	0	0	0	0	0	no	Kahle, Ludolphy
451	Zool Inst Kiel	27339	Wadden Sea of Schleswig-Holstein	1987	0.0833333	1987	1985-1994	early postnatal	female	0	0	0	0	2	0	2	2	0	0	0	0	0	0	no	Kahle, Ludolphy
452	Zool Inst Kiel	27329	Wadden Sea of Schleswig-Holstein	1987	0.0833333	1987	1985-1994	early postnatal	female	0	0	0	0	0	0	0	0	0	0	0	0	0	0	no	Kahle, Ludolphy
453	Zool Inst Kiel	27330	Wadden Sea of Schleswig-Holstein	1987	0.0833333	1987	1985-1994	early postnatal	female	0	0	0	0	0	0	0	0	0	0	0	0	0	0	no	Kahle, Ludolphy
454	Zool Inst Kiel	27334	Wadden Sea of Schleswig-Holstein	1987	0.0833333	1987	1985-1994	early postnatal	female	0	0	0	0	0	0	0	0	0	0	0	0	0	0	no	Kahle, Ludolphy
455	Zool Inst Kiel	27338	Wadden Sea of Schleswig-Holstein	1987	0.0833333	1987	1985-1994	early postnatal	female	0	0	0	0	0	0	0	0	0	0	0	0	0	0	no	Kahle, Ludolphy
457	Zool Inst Kiel	27868	Wadden Sea of Schleswig-Holstein	1988	0.916667	1987	1985-1994	juvenile	female	0	0	0	0	0	0	0	0	0	0	0	0	0	0	no	Kahle, Ludolphy
458	Zool Inst Kiel	27963	Wadden Sea of Schleswig-Holstein	1988	0.916667	1987	1985-1994	juvenile	female	0	0	2	2	2	2	2	8	0	0	0	0	0	0	no	Kahle, Ludolphy
459	Zool Inst Kiel	28467	Wadden Sea of Schleswig-Holstein	1988	0.0833333	1988	1985-1994	early postnatal	female	0	0	0	0	0	0	0	0	0	0	0	0	0	0	no	Kahle, Ludolphy
460	Zool Inst Kiel	30808	Wadden Sea of Schleswig-Holstein	1992	0.583333	1991	1985-1994	juvenile	female	0	0	0	0	0	2	2	2	0	0	0	0	0	0	no	Kahle, Ludolphy
463	Zool Inst Kiel	28473	Wadden Sea of Schleswig-Holstein	1989	0.666667	1988	1985-1994	juvenile	female	0	0	0	0	0	0	0	0	0	0	0	0	0	0	no	Kahle, Ludolphy
464	Zool Inst Kiel	28167	Wadden Sea of Schleswig-Holstein	1988	0.833333	1987	1985-1994	juvenile	female	0	0	0	0	2	0	2	2	0	0	0	0	0	0	no	Kahle, Ludolphy
465	Zool Inst Kiel	27916	Wadden Sea of Schleswig-Holstein	1988	0.916667	1987	1985-1994	juvenile	female	0	0	2	0	0	0	2	2	0	0	0	0	0	0	no	Kahle, Ludolphy
467	Zool Inst Kiel	30951	Wadden Sea of Schleswig-Holstein	1992	0.75	1991	1985-1994	juvenile	female	0	0	2	2	2	2	2	8	0	0	0	0	0	0	no	Kahle, Ludolphy
468	Zool Inst Kiel	29420	Wadden Sea of Schleswig-Holstein	1988	0.0384615	1988	1985-1994	early postnatal	female	0	0	0	0	0	0	0	0	0	0	0	0	0	0	no	Kahle, Ludolphy
469	Zool Inst Kiel	27967	Wadden Sea of Schleswig-Holstein	1988	0.916667	1987	1985-1994	juvenile	female	0	0	2	2	2	2	2	8	0	0	0	0	0	0	no	Kahle, Ludolphy
470	Zool Inst Kiel	27911	Wadden Sea of Schleswig-Holstein	1988	0.916667	1987	1985-1994	juvenile	female	0	0	2	2	2	2	2	8	0	0	0	0	0	0	no	Kahle, Ludolphy
476	Zool Inst Kiel	27861	Wadden Sea of Schleswig-Holstein	1988	0.916667	1987	1985-1994	juvenile	female	0	0	2	2	2	2	2	8	0	0	0	0	0	0	no	Kahle, Ludolphy
478	Zool Inst Kiel	27843	Wadden Sea of Schleswig-Holstein	1988	0.916667	1987	1985-1994	juvenile	female	0	0	2	2	2	2	2	8	0	0	0	0	0	0	no	Kahle, Ludolphy
484	Zool Inst Kiel	27776	Wadden Sea of Schleswig-Holstein	1988	0.916667	1987	1985-1994	juvenile	female	0	0	2	2	0	2	2	6	0	0	0	0	0	0	no	Kahle, Ludolphy
485	Zool Inst Kiel	22093	Wadden Sea of Schleswig-Holstein	1981	1.25	1980	1976-1984	juvenile	female	0	0	2	2	2	2	2	8	0	0	0	0	0	0	no	Kahle, Ludolphy
487	Zool Inst Kiel	19323	Wadden Sea of Schleswig-Holstein	1977	1.16667	1976	1976-1984	juvenile	female	0	0	2	2	2	2	2	8	0	0	0	0	0	0	no	Kahle, Ludolphy
489	Zool Inst Kiel	22089	Wadden Sea of Schleswig-Holstein	1981	1.25	1980	1976-1984	juvenile	female	0	0	2	2	0	0	2	4	0	0	0	0	0	0	no	Kahle, Ludolphy
492	Zool Inst Kiel	17635	Wadden Sea of Schleswig-Holstein	1976	1.83333	1974	1951-1975	juvenile	female	0	0	2	2	2	2	2	8	0	0	0	0	0	0	no	Kahle, Ludolphy
493	Zool Inst Kiel	17667	Wadden Sea of Schleswig-Holstein	1976	1.08333	1975	1951-1975	juvenile	female	0	0	2	2	0	0	2	4	0	0	0	0	0	0	no	Kahle, Ludolphy
494	Zool Inst Kiel	16743	Wadden Sea of Schleswig-Holstein	1974	1.16667	1973	1951-1975	juvenile	female	0	0	0	0	0	0	0	0	0	0	0	0	0	0	no	Kahle, Ludolphy
496	Zool Inst Kiel	17856	Wadden Sea of Schleswig-Holstein	1976	1.08333	1975	1951-1975	juvenile	female	0	0	2	2	0	0	2	4	0	0	0	0	0	0	no	Kahle, Ludolphy
499	Zool Inst Kiel	17161	Wadden Sea of Schleswig-Holstein	1975	1.16667	1974	1951-1975	juvenile	female	0	0	2	2	0	0	2	4	0	0	0	0	0	0	no	Kahle, Ludolphy
505	Zool Inst Kiel	22869	Wadden Sea of Schleswig-Holstein	1982	1.08333	1981	1976-1984	juvenile	female	0	0	0	0	2	2	2	4	0	0	0	0	0	0	no	Kahle, Ludolphy
509	Zool Inst Kiel	25708	Wadden Sea of Schleswig-Holstein	1985	1.16667	1984	1976-1984	juvenile	female	0	0	2	2	2	2	2	8	0	0	0	0	0	0	no	Kahle, Ludolphy
510	Zool Inst Kiel	27772	Wadden Sea of Schleswig-Holstein	1988	1	1987	1985-1994	juvenile	female	0	0	2	2	2	0	2	6	0	0	0	0	0	0	no	Kahle, Ludolphy
512	Zool Inst Kiel	27239	Wadden Sea of Schleswig-Holstein	1987	1	1986	1985-1994	juvenile	female	0	0	2	2	2	2	2	8	0	0	0	0	0	0	no	Kahle, Ludolphy
521	Zool Inst Kiel	28860	Wadden Sea of Schleswig-Holstein	1988	1	1987	1985-1994	juvenile	female	0	0	2	2	2	2	2	8	0	0	0	0	0	0	no	Kahle, Ludolphy
522	Zool Inst Kiel	27927	Wadden Sea of Schleswig-Holstein	1988	1.91667	1986	1985-1994	juvenile	female	0	0	2	2	2	2	2	8	0	0	0	0	0	0	no	Kahle, Ludolphy
523	Zool Inst Kiel	27675	Wadden Sea of Schleswig-Holstein	1988	0.916667	1987	1985-1994	juvenile	female	0	0	2	2	2	2	2	8	0	0	0	0	0	0	no	Kahle, Ludolphy
525	Zool Inst Kiel	28583	Wadden Sea of Schleswig-Holstein	1988	1	1987	1985-1994	juvenile	female	0	0	2	2	2	2	2	8	0	0	0	0	0	0	no	Kahle, Ludolphy
527	Zool Inst Kiel	27722	Wadden Sea of Schleswig-Holstein	1988	0.833333	1987	1985-1994	juvenile	female	0	0	2	2	0	2	2	6	0	0	0	0	0	0	no	Kahle, Ludolphy
528	Zool Inst Kiel	28665	Wadden Sea of Schleswig-Holstein	1988	1	1987	1985-1994	juvenile	female	0	0	2	2	2	2	2	8	0	0	0	0	0	0	no	Kahle, Ludolphy
529	Zool Inst Kiel	28822	Wadden Sea of Schleswig-Holstein	1988	1	1987	1985-1994	juvenile	female	0	0	2	2	2	2	2	8	0	0	0	0	0	0	no	Kahle, Ludolphy
531	Zool Inst Kiel	28034	Wadden Sea of Schleswig-Holstein	1988	1	1987	1985-1994	juvenile	female	0	0	2	2	2	2	2	8	0	0	0	0	0	0	no	Kahle, Ludolphy
533	Zool Inst Kiel	28949	Wadden Sea of Schleswig-Holstein	1988	1.08333	1987	1985-1994	juvenile	female	0	0	2	2	0	0	2	4	0	0	0	0	0	0	no	Kahle, Ludolphy
534	Zool Inst Kiel	28177	Wadden Sea of Schleswig-Holstein	1988	1.08333	1987	1985-1994	juvenile	female	0	0	2	2	2	2	2	8	0	0	0	0	0	0	no	Kahle, Ludolphy
535	Zool Inst Kiel	27705	Wadden Sea of Schleswig-Holstein	1988	0.666667	1987	1985-1994	juvenile	female	0	0	2	2	2	2	2	8	0	0	0	0	0	0	no	Kahle, Ludolphy
536	Zool Inst Kiel	28472	Wadden Sea of Schleswig-Holstein	1988	1	1987	1985-1994	juvenile	female	0	0	2	2	2	2	2	8	0	0	0	0	0	0	no	Kahle, Ludolphy
537	Zool Inst Kiel	28068	Wadden Sea of Schleswig-Holstein	1988	1	1987	1985-1994	juvenile	female	0	0	2	2	2	2	2	8	0	0	0	0	0	0	no	Kahle, Ludolphy
538	Zool Inst Kiel	27856	Wadden Sea of Schleswig-Holstein	1988	1	1987	1985-1994	juvenile	female	0	0	2	2	2	2	2	8	0	0	0	0	0	0	no	Kahle, Ludolphy
539	Zool Inst Kiel	27859	Wadden Sea of Schleswig-Holstein	1988	1	1987	1985-1994	juvenile	female	0	0	2	2	2	2	2	8	0	0	0	0	0	0	no	Kahle, Ludolphy
540	Zool Inst Kiel	28041	Wadden Sea of Schleswig-Holstein	1988	1	1987	1985-1994	juvenile	female	0	0	2	2	2	2	2	8	0	0	0	0	0	0	no	Kahle, Ludolphy
542	Zool Inst Kiel	28044	Wadden Sea of Schleswig-Holstein	1988	1.08333	1987	1985-1994	juvenile	female	0	0	2	2	2	2	2	8	0	0	0	0	0	0	no	Kahle, Ludolphy
543	Zool Inst Kiel	28043	Wadden Sea of Schleswig-Holstein	1988	1	1987	1985-1994	juvenile	female	0	0	2	2	2	2	2	8	0	0	0	0	0	0	no	Kahle, Ludolphy
544	Zool Inst Kiel	27964	Wadden Sea of Schleswig-Holstein	1988	1.91667	1986	1985-1994	juvenile	female	0	0	2	2	2	2	2	8	0	0	0	0	0	0	no	Kahle, Ludolphy
545	Zool Inst Kiel	28014	Wadden Sea of Schleswig-Holstein	1988	1	1987	1985-1994	juvenile	female	0	0	2	2	2	2	2	8	0	0	0	0	0	0	no	Kahle, Ludolphy
546	Zool Inst Kiel	27970	Wadden Sea of Schleswig-Holstein	1988	1.91667	1986	1985-1994	juvenile	female	0	0	2	2	2	2	2	8	0	0	0	0	0	0	no	Kahle, Ludolphy
547	Zool Inst Kiel	27905	Wadden Sea of Schleswig-Holstein	1988	1.91667	1986	1985-1994	juvenile	female	0	0	2	2	2	2	2	8	0	0	0	0	0	0	no	Kahle, Ludolphy
548	Zool Inst Kiel	28015	Wadden Sea of Schleswig-Holstein	1988	1	1987	1985-1994	juvenile	female	0	0	2	2	2	2	2	8	0	0	0	0	0	0	no	Kahle, Ludolphy
551	Zool Inst Kiel	28069	Wadden Sea of Schleswig-Holstein	1988	1	1987	1985-1994	juvenile	female	0	0	2	2	2	2	2	8	0	0	0	0	0	0	no	Kahle, Ludolphy
555	Zool Inst Kiel	27999	Wadden Sea of Schleswig-Holstein	1988	1	1987	1985-1994	juvenile	female	0	0	2	2	2	2	2	8	0	0	0	0	0	0	no	Kahle, Ludolphy
558	Zool Inst Kiel	27948	Wadden Sea of Schleswig-Holstein	1988	1.16667	1987	1985-1994	juvenile	female	0	0	2	2	2	2	2	8	0	0	0	0	0	0	no	Kahle, Ludolphy
559	Zool Inst Kiel	27990	Wadden Sea of Schleswig-Holstein	1988	1	1987	1985-1994	juvenile	female	0	0	2	2	2	2	2	8	0	0	0	0	0	0	no	Kahle, Ludolphy
563	Zool Inst Kiel	29414	Wadden Sea of Schleswig-Holstein	1988	1.08333	1987	1985-1994	juvenile	male	0	0	3	3	2	2	3	10	0	0	0	0	0	0	no	Kahle, Ludolphy
566	Zool Inst Kiel	30606	Wadden Sea of Schleswig-Holstein	1991	1.08333	1990	1985-1994	juvenile	male	0	0	2	2	0	2	2	6	0	0	0	0	0	0	no	Kahle, Ludolphy
568	Zool Inst Kiel	28551	Wadden Sea of Schleswig-Holstein	1988	1	1987	1985-1994	juvenile	male	0	0	2	2	2	0	2	6	0	0	0	0	0	0	no	Kahle, Ludolphy
570	Zool Inst Kiel	28471	Wadden Sea of Schleswig-Holstein	1988	1	1987	1985-1994	juvenile	male	0	0	2	0	0	0	2	2	0	0	0	0	0	0	no	Kahle, Ludolphy
571	Zool Inst Kiel	28558	Wadden Sea of Schleswig-Holstein	1988	1.08333	1987	1985-1994	juvenile	male	0	0	2	2	0	2	2	6	0	0	0	0	0	0	no	Kahle, Ludolphy
574	Zool Inst Kiel	28174	Wadden Sea of Schleswig-Holstein	1988	1	1987	1985-1994	juvenile	male	0	0	2	2	2	2	2	8	0	0	0	0	0	0	no	Kahle, Ludolphy
576	Zool Inst Kiel	29347	Wadden Sea of Schleswig-Holstein	1988	1.08333	1987	1985-1994	juvenile	male	0	0	2	2	2	2	2	8	0	0	0	0	0	0	no	Kahle, Ludolphy
577	Zool Inst Kiel	28871	Wadden Sea of Schleswig-Holstein	1988	1	1987	1985-1994	juvenile	male	0	0	2	2	2	2	2	8	0	0	0	0	0	0	no	Kahle, Ludolphy
580	Zool Inst Kiel	29176	Wadden Sea of Schleswig-Holstein	1988	1.08333	1987	1985-1994	juvenile	male	0	0	2	2	2	2	2	8	0	0	0	0	0	0	no	Kahle, Ludolphy
581	Zool Inst Kiel	28421	Wadden Sea of Schleswig-Holstein	1988	1.08333	1987	1985-1994	juvenile	male	0	0	2	2	2	2	2	8	0	0	0	0	0	0	no	Kahle, Ludolphy
583	Zool Inst Kiel	27810	Wadden Sea of Schleswig-Holstein	1988	2	1986	1985-1994	juvenile	male	0	0	2	2	2	2	2	8	0	0	0	0	0	0	no	Kahle, Ludolphy
584	Zool Inst Kiel	27804	Wadden Sea of Schleswig-Holstein	1988	2	1986	1985-1994	juvenile	male	0	0	2	2	2	2	2	8	0	0	0	0	0	0	no	Kahle, Ludolphy
588	Zool Inst Kiel	28048	Wadden Sea of Schleswig-Holstein	1988	2	1986	1985-1994	juvenile	male	0	0	2	2	2	2	2	8	0	0	0	0	0	0	no	Kahle, Ludolphy
591	Zool Inst Kiel	28040	Wadden Sea of Schleswig-Holstein	1988	2	1986	1985-1994	juvenile	male	0	0	2	2	2	2	2	8	0	0	0	0	0	0	no	Kahle, Ludolphy
594	Zool Inst Kiel	28002	Wadden Sea of Schleswig-Holstein	1988	2	1986	1985-1994	juvenile	male	0	0	3	3	2	2	3	10	0	0	0	0	0	0	no	Kahle, Ludolphy
596	Zool Inst Kiel	28013	Wadden Sea of Schleswig-Holstein	1988	2	1986	1985-1994	juvenile	male	0	0	2	2	2	2	2	8	0	0	0	0	0	0	no	Kahle, Ludolphy
598	Zool Inst Kiel	28112	Wadden Sea of Schleswig-Holstein	1988	2	1986	1985-1994	juvenile	male	0	0	3	3	2	2	3	10	0	0	0	0	0	0	no	Kahle, Ludolphy
600	Zool Inst Kiel	27860	Wadden Sea of Schleswig-Holstein	1988	2	1986	1985-1994	juvenile	male	0	0	2	2	2	2	2	8	0	0	0	0	0	0	no	Kahle, Ludolphy
601	Zool Inst Kiel	22297	Wadden Sea of Schleswig-Holstein	1978	2	1976	1976-1984	juvenile	male	0	0	2	2	2	2	2	8	0	0	0	0	0	0	no	Kahle, Ludolphy
602	Zool Inst Kiel	17860	Wadden Sea of Schleswig-Holstein	1976	2	1974	1951-1975	juvenile	male	0	0	0	0	0	0	0	0	0	0	0	0	0	0	no	Kahle, Ludolphy
603	Zool Inst Kiel	17247	Wadden Sea of Schleswig-Holstein	1975	2	1973	1951-1975	juvenile	male	0	0	2	2	3	2	3	9	0	0	0	0	0	0	no	Kahle, Ludolphy
604	Zool Inst Kiel	22825	Wadden Sea of Schleswig-Holstein	1982	2	1980	1976-1984	juvenile	male	0	0	2	3	2	2	3	9	0	0	0	0	0	0	no	Kahle, Ludolphy
610	Zool Inst Kiel	29227	Wadden Sea of Schleswig-Holstein	1988	7	1981	1976-1984	adult	female	1	0	2	2	2	2	2	8	0	0	0	0	0	0	no	Kahle, Ludolphy
611	Zool Inst Kiel	31273	Wadden Sea of Schleswig-Holstein	1993	3	1990	1985-1994	juvenile	female	0	0	2	2	2	2	2	8	0	0	0	0	0	0	no	Kahle, Ludolphy
614	Zool Inst Kiel	17119	Wadden Sea of Schleswig-Holstein	1975	2	1973	1951-1975	juvenile	male	0	0	2	2	2	2	2	8	0	0	0	0	0	0	no	Kahle, Ludolphy
616	Zool Inst Kiel	29008	Wadden Sea of Schleswig-Holstein	1988	2	1986	1985-1994	juvenile	male	0	0	2	2	2	2	2	8	0	0	0	0	0	0	no	Kahle, Ludolphy
617	Zool Inst Kiel	31246	Wadden Sea of Schleswig-Holstein	1993	2	1991	1985-1994	juvenile	male	0	0	2	2	2	2	2	8	0	0	0	0	0	0	no	Kahle, Ludolphy
620	Zool Inst Kiel	28300	Wadden Sea of Schleswig-Holstein	1988	2	1986	1985-1994	juvenile	male	0	0	2	2	2	2	2	8	0	0	0	0	0	0	no	Kahle, Ludolphy
622	Zool Inst Kiel	28632	Wadden Sea of Schleswig-Holstein	1988	2	1986	1985-1994	juvenile	male	0	0	2	2	2	2	2	8	0	0	0	0	0	0	no	Kahle, Ludolphy
623	Zool Inst Kiel	28859	Wadden Sea of Schleswig-Holstein	1988	2	1986	1985-1994	juvenile	male	0	0	2	2	2	2	2	8	0	0	0	0	0	0	no	Kahle, Ludolphy
624	Zool Inst Kiel	29004	Wadden Sea of Schleswig-Holstein	1988	2	1986	1985-1994	juvenile	male	0	0	2	2	2	2	2	8	0	0	0	0	0	0	no	Kahle, Ludolphy
626	Zool Inst Kiel	28943	Wadden Sea of Schleswig-Holstein	1988	2	1986	1985-1994	juvenile	male	0	0	2	2	2	2	2	8	0	0	0	0	0	0	no	Kahle, Ludolphy
628	Zool Inst Kiel	28305	Wadden Sea of Schleswig-Holstein	1988	2	1986	1985-1994	juvenile	male	0	0	2	2	2	2	2	8	0	0	0	0	0	0	no	Kahle, Ludolphy
629	Zool Inst Kiel	28299	Wadden Sea of Schleswig-Holstein	1988	2	1986	1985-1994	juvenile	male	0	0	2	2	2	2	2	8	0	0	0	0	0	0	no	Kahle, Ludolphy
631	Zool Inst Kiel	28482	Wadden Sea of Schleswig-Holstein	1988	2	1986	1985-1994	juvenile	male	0	0	2	2	2	2	2	8	0	0	0	0	0	0	no	Kahle, Ludolphy
632	Zool Inst Kiel	28341	Wadden Sea of Schleswig-Holstein	1988	2	1986	1985-1994	juvenile	male	3	0	2	0	2	2	2	6	0	0	0	0	0	0	no	Kahle, Ludolphy
634	Zool Inst Kiel	28365	Wadden Sea of Schleswig-Holstein	1988	2	1986	1985-1994	juvenile	male	0	0	2	2	2	2	2	8	0	0	0	0	0	0	no	Kahle, Ludolphy
636	Zool Inst Kiel	28881	Wadden Sea of Schleswig-Holstein	1988	2	1986	1985-1994	juvenile	male	0	0	2	2	2	2	2	8	0	0	0	0	0	0	no	Kahle, Ludolphy
638	Zool Inst Kiel	28070	Wadden Sea of Schleswig-Holstein	1988	2	1986	1985-1994	juvenile	male	0	0	2	2	2	2	2	8	0	0	0	0	0	0	no	Kahle, Ludolphy
639	Zool Inst Kiel	29138	Wadden Sea of Schleswig-Holstein	1988	2	1986	1985-1994	juvenile	male	0	0	2	2	3	3	3	10	0	0	0	0	0	0	no	Kahle, Ludolphy
640	Zool Inst Kiel	29364	Wadden Sea of Schleswig-Holstein	1988	2	1986	1985-1994	juvenile	male	0	0	2	2	2	2	2	8	0	0	0	0	0	0	no	Kahle, Ludolphy
641	Zool Inst Kiel	29410	Wadden Sea of Schleswig-Holstein	1988	1.08333	1987	1985-1994	juvenile	male	0	0	2	2	2	2	2	8	0	0	0	0	0	0	no	Kahle, Ludolphy
642	Zool Inst Kiel	29578	Wadden Sea of Schleswig-Holstein	1988	2	1986	1985-1994	juvenile	male	0	0	2	2	2	2	2	8	0	0	0	0	0	0	no	Kahle, Ludolphy
643	Zool Inst Kiel	29591	Wadden Sea of Schleswig-Holstein	1988	2	1986	1985-1994	juvenile	male	0	0	2	2	2	2	2	8	0	0	0	0	0	0	no	Kahle, Ludolphy
646	Zool Inst Kiel	29170	Wadden Sea of Schleswig-Holstein	1988	2	1986	1985-1994	juvenile	male	0	0	2	2	2	2	2	8	0	0	0	0	0	0	no	Kahle, Ludolphy
647	Zool Inst Kiel	29358	Wadden Sea of Schleswig-Holstein	1988	2	1986	1985-1994	juvenile	male	0	0	2	2	2	2	2	8	0	0	0	0	0	0	no	Kahle, Ludolphy
649	Zool Inst Kiel	29304	Wadden Sea of Schleswig-Holstein	1988	2	1986	1985-1994	juvenile	male	0	0	2	2	2	2	2	8	0	0	0	0	0	0	no	Kahle, Ludolphy
650	Zool Inst Kiel	29088	Wadden Sea of Schleswig-Holstein	1988	2	1986	1985-1994	juvenile	male	0	0	2	2	2	2	2	8	0	0	0	0	0	0	no	Kahle, Ludolphy
651	Zool Inst Kiel	29588	Wadden Sea of Schleswig-Holstein	1988	2	1986	1985-1994	juvenile	male	0	0	2	2	2	2	2	8	0	0	0	0	0	0	no	Kahle, Ludolphy
652	Zool Inst Kiel	29444	Wadden Sea of Schleswig-Holstein	1988	2	1986	1985-1994	juvenile	male	0	0	2	2	2	2	2	8	0	0	0	0	0	0	no	Kahle, Ludolphy
653	Zool Inst Kiel	29130	Wadden Sea of Schleswig-Holstein	1988	2	1986	1985-1994	juvenile	male	0	0	2	2	2	2	2	8	0	0	0	0	0	0	no	Kahle, Ludolphy
654	Zool Inst Kiel	29236	Wadden Sea of Schleswig-Holstein	1988	2	1986	1985-1994	juvenile	male	0	0	2	2	2	2	2	8	0	0	0	0	0	0	no	Kahle, Ludolphy
656	Zool Inst Kiel	29094	Wadden Sea of Schleswig-Holstein	1988	2	1986	1985-1994	juvenile	male	0	0	2	2	2	2	2	8	0	0	0	0	0	0	no	Kahle, Ludolphy
658	Zool Inst Kiel	29708	Wadden Sea of Schleswig-Holstein	1988	2	1986	1985-1994	juvenile	male	0	0	3	2	2	2	3	9	0	0	0	0	0	0	no	Kahle, Ludolphy
659	Zool Inst Kiel	29208	Wadden Sea of Schleswig-Holstein	1988	2	1986	1985-1994	juvenile	male	0	0	2	2	2	2	2	8	0	0	0	0	0	0	no	Kahle, Ludolphy
660	Zool Inst Kiel	29184	Wadden Sea of Schleswig-Holstein	1988	2	1986	1985-1994	juvenile	male	0	0	3	2	3	2	3	10	0	0	0	0	0	0	no	Kahle, Ludolphy
661	Zool Inst Kiel	29109	Wadden Sea of Schleswig-Holstein	1988	2	1986	1985-1994	juvenile	male	0	0	2	2	2	2	2	8	0	0	0	0	0	0	no	Kahle, Ludolphy
662	Zool Inst Kiel	29173	Wadden Sea of Schleswig-Holstein	1988	2	1986	1985-1994	juvenile	male	0	0	2	2	2	2	2	8	0	0	0	0	0	0	no	Kahle, Ludolphy
663	Zool Inst Kiel	29149	Wadden Sea of Schleswig-Holstein	1988	2	1986	1985-1994	juvenile	male	0	0	2	2	3	2	3	9	0	0	0	0	0	0	no	Kahle, Ludolphy
664	Zool Inst Kiel	29382	Wadden Sea of Schleswig-Holstein	1988	2	1986	1985-1994	juvenile	male	0	0	2	2	2	2	2	8	0	0	0	0	0	0	no	Kahle, Ludolphy
665	Zool Inst Kiel	29484	Wadden Sea of Schleswig-Holstein	1988	2	1986	1985-1994	juvenile	male	0	0	2	2	2	2	2	8	0	0	0	0	0	0	no	Kahle, Ludolphy
666	Zool Inst Kiel	29323	Wadden Sea of Schleswig-Holstein	1988	2	1986	1985-1994	juvenile	male	0	0	2	2	3	3	3	10	0	0	0	0	0	0	no	Kahle, Ludolphy
667	Zool Inst Kiel	30999	Wadden Sea of Schleswig-Holstein	1992	2	1990	1985-1994	juvenile	male	0	0	2	2	2	2	2	8	0	0	0	0	0	0	no	Kahle, Ludolphy
669	Zool Inst Kiel	29636	Wadden Sea of Schleswig-Holstein	1988	1	1987	1985-1994	juvenile	female	0	0	2	2	2	2	2	8	0	0	0	0	0	0	no	Kahle, Ludolphy
670	Zool Inst Kiel	30637	Wadden Sea of Schleswig-Holstein	1991	1.25	1990	1985-1994	juvenile	female	0	0	2	2	2	2	2	8	0	0	0	0	0	0	no	Kahle, Ludolphy
671	Zool Inst Kiel	29062	Wadden Sea of Schleswig-Holstein	1988	1.08333	1987	1985-1994	juvenile	female	0	0	2	2	2	2	2	8	0	0	0	0	0	0	no	Kahle, Ludolphy
672	Zool Inst Kiel	29630	Wadden Sea of Schleswig-Holstein	1988	1	1987	1985-1994	juvenile	female	0	0	2	2	2	2	2	8	0	0	0	0	0	0	no	Kahle, Ludolphy
673	Zool Inst Kiel	30500	Wadden Sea of Schleswig-Holstein	1991	1.08333	1990	1985-1994	juvenile	female	0	0	2	2	2	2	2	8	0	0	0	0	0	0	no	Kahle, Ludolphy
674	Zool Inst Kiel	30480	Wadden Sea of Schleswig-Holstein	1991	1	1990	1985-1994	juvenile	female	0	0	2	2	2	2	2	8	0	0	0	0	0	0	no	Kahle, Ludolphy
675	Zool Inst Kiel	29114	Wadden Sea of Schleswig-Holstein	1988	1.16667	1987	1985-1994	juvenile	female	0	0	2	2	2	2	2	8	0	0	0	0	0	0	no	Kahle, Ludolphy
676	Zool Inst Kiel	29108	Wadden Sea of Schleswig-Holstein	1988	1	1987	1985-1994	juvenile	female	0	0	2	2	2	2	2	8	0	0	0	0	0	0	no	Kahle, Ludolphy
678	Zool Inst Kiel	29494	Wadden Sea of Schleswig-Holstein	1988	1.08333	1987	1985-1994	juvenile	female	0	0	2	2	2	2	2	8	0	0	0	0	0	0	no	Kahle, Ludolphy
679	Zool Inst Kiel	29095	Wadden Sea of Schleswig-Holstein	1988	1	1987	1985-1994	juvenile	female	0	0	2	2	2	2	2	8	0	0	0	0	0	0	no	Kahle, Ludolphy
680	Zool Inst Kiel	29098	Wadden Sea of Schleswig-Holstein	1988	1.08333	1987	1985-1994	juvenile	female	0	0	2	2	2	2	2	8	0	0	0	0	0	0	no	Kahle, Ludolphy
681	Zool Inst Kiel	29593	Wadden Sea of Schleswig-Holstein	1988	1.08333	1987	1985-1994	juvenile	female	0	0	2	2	2	0	2	6	0	0	0	0	0	0	no	Kahle, Ludolphy
682	Zool Inst Kiel	29163	Wadden Sea of Schleswig-Holstein	1988	1.16667	1987	1985-1994	juvenile	female	0	0	2	0	2	2	2	6	0	0	0	0	0	0	no	Kahle, Ludolphy
683	Zool Inst Kiel	17854	Wadden Sea of Schleswig-Holstein	1976	2	1974	1951-1975	juvenile	female	0	0	2	2	2	2	2	8	0	0	0	0	0	0	no	Kahle, Ludolphy
684	Zool Inst Kiel	17622	Wadden Sea of Schleswig-Holstein	1976	1.25	1975	1951-1975	juvenile	female	0	0	2	2	0	2	2	6	0	0	0	0	0	0	no	Kahle, Ludolphy
686	Zool Inst Kiel	23971	Wadden Sea of Schleswig-Holstein	1983	2	1981	1976-1984	juvenile	female	0	0	2	2	2	2	2	8	0	0	0	0	0	0	no	Kahle, Ludolphy
688	Zool Inst Kiel	24806	Wadden Sea of Schleswig-Holstein	1983	2	1981	1976-1984	juvenile	female	0	0	2	2	2	2	2	8	0	0	0	0	0	0	no	Kahle, Ludolphy
689	Zool Inst Kiel	17628	Wadden Sea of Schleswig-Holstein	1976	2	1974	1951-1975	juvenile	female	0	0	2	2	0	0	2	4	0	0	0	0	0	0	no	Kahle, Ludolphy
691	Zool Inst Kiel	22814	Wadden Sea of Schleswig-Holstein	1982	2	1980	1976-1984	juvenile	female	0	0	2	2	2	2	2	8	0	0	0	0	0	0	no	Kahle, Ludolphy
693	Zool Inst Kiel	17235	Wadden Sea of Schleswig-Holstein	1975	2	1973	1951-1975	juvenile	female	0	0	2	2	2	2	2	8	0	0	0	0	0	0	no	Kahle, Ludolphy
695	Zool Inst Kiel	27771	Wadden Sea of Schleswig-Holstein	1988	2	1986	1985-1994	juvenile	female	0	0	2	2	2	2	2	8	0	0	0	0	0	0	no	Kahle, Ludolphy
696	Zool Inst Kiel	28186	Wadden Sea of Schleswig-Holstein	1988	2	1986	1985-1994	juvenile	female	0	0	2	2	2	2	2	8	0	0	0	0	0	0	no	Kahle, Ludolphy
697	Zool Inst Kiel	28357	Wadden Sea of Schleswig-Holstein	1988	2	1986	1985-1994	juvenile	female	0	0	2	2	2	2	2	8	0	0	0	0	0	0	no	Kahle, Ludolphy
698	Zool Inst Kiel	28592	Wadden Sea of Schleswig-Holstein	1988	2	1986	1985-1994	juvenile	female	0	0	3	3	2	2	3	10	0	0	0	0	0	0	no	Kahle, Ludolphy
699	Zool Inst Kiel	28077	Wadden Sea of Schleswig-Holstein	1988	2	1986	1985-1994	juvenile	female	0	0	2	2	2	2	2	8	0	0	0	0	0	0	no	Kahle, Ludolphy
700	Zool Inst Kiel	28466	Wadden Sea of Schleswig-Holstein	1988	2	1986	1985-1994	juvenile	female	0	0	2	2	2	2	2	8	0	0	0	0	0	0	no	Kahle, Ludolphy
701	Zool Inst Kiel	28403	Wadden Sea of Schleswig-Holstein	1988	2	1986	1985-1994	juvenile	female	0	0	2	2	2	2	2	8	0	0	0	0	0	0	no	Kahle, Ludolphy
702	Zool Inst Kiel	24886	Wadden Sea of Schleswig-Holstein	1984	2	1982	1976-1984	juvenile	female	0	0	2	2	0	2	2	6	0	0	0	0	0	0	no	Kahle, Ludolphy
704	Zool Inst Kiel	27811	Wadden Sea of Schleswig-Holstein	1988	2	1986	1985-1994	juvenile	female	0	0	2	2	2	2	2	8	0	0	0	0	0	0	no	Kahle, Ludolphy
705	Zool Inst Kiel	28302	Wadden Sea of Schleswig-Holstein	1988	2	1986	1985-1994	juvenile	female	0	0	2	2	2	2	2	8	0	0	0	0	0	0	no	Kahle, Ludolphy
707	Zool Inst Kiel	28422	Wadden Sea of Schleswig-Holstein	1988	2	1986	1985-1994	juvenile	female	0	0	2	2	2	2	2	8	0	0	0	0	0	0	no	Kahle, Ludolphy
709	Zool Inst Kiel	28179	Wadden Sea of Schleswig-Holstein	1988	2	1986	1985-1994	juvenile	female	0	0	2	2	2	2	2	8	0	0	0	0	0	0	no	Kahle, Ludolphy
710	Zool Inst Kiel	28000	Wadden Sea of Schleswig-Holstein	1988	2	1986	1985-1994	juvenile	female	0	0	2	2	2	2	2	8	0	0	0	0	0	0	no	Kahle, Ludolphy
713	Zool Inst Kiel	28387	Wadden Sea of Schleswig-Holstein	1988	2	1986	1985-1994	juvenile	female	0	0	2	2	2	2	2	8	0	0	0	0	0	0	no	Kahle, Ludolphy
714	Zool Inst Kiel	27845	Wadden Sea of Schleswig-Holstein	1988	2	1986	1985-1994	juvenile	female	0	0	2	2	2	2	2	8	0	0	0	0	0	0	no	Kahle, Ludolphy
715	Zool Inst Kiel	31271	Wadden Sea of Schleswig-Holstein	1993	2	1991	1985-1994	juvenile	female	0	0	2	2	2	2	2	8	0	0	0	0	0	0	no	Kahle, Ludolphy
716	Zool Inst Kiel	28178	Wadden Sea of Schleswig-Holstein	1988	2	1986	1985-1994	juvenile	female	0	0	2	2	2	2	2	8	0	0	0	0	0	0	no	Kahle, Ludolphy
717	Zool Inst Kiel	27809	Wadden Sea of Schleswig-Holstein	1988	2	1986	1985-1994	juvenile	female	0	0	2	2	2	2	2	8	0	0	0	0	0	0	no	Kahle, Ludolphy
718	Zool Inst Kiel	26442	Wadden Sea of Schleswig-Holstein	1986	2	1984	1976-1984	juvenile	female	0	0	3	3	2	2	3	10	0	0	0	0	0	0	no	Kahle, Ludolphy
719	Zool Inst Kiel	29012	Wadden Sea of Schleswig-Holstein	1988	2	1986	1985-1994	juvenile	female	0	0	2	2	2	2	2	8	0	0	0	0	0	0	no	Kahle, Ludolphy
720	Zool Inst Kiel	28633	Wadden Sea of Schleswig-Holstein	1988	2	1986	1985-1994	juvenile	female	0	0	2	2	2	2	2	8	0	0	0	0	0	0	no	Kahle, Ludolphy
721	Zool Inst Kiel	29446	Wadden Sea of Schleswig-Holstein	1988	2	1986	1985-1994	juvenile	female	0	0	2	2	2	2	2	8	0	0	0	0	0	0	no	Kahle, Ludolphy
722	Zool Inst Kiel	31521	Wadden Sea of Schleswig-Holstein	1994	2	1992	1985-1994	juvenile	female	0	0	3	3	2	2	3	10	0	0	0	0	0	0	no	Kahle, Ludolphy
723	Zool Inst Kiel	28708	Wadden Sea of Schleswig-Holstein	1988	2	1986	1985-1994	juvenile	female	0	0	2	2	2	2	2	8	0	0	0	0	0	0	no	Kahle, Ludolphy
724	Zool Inst Kiel	29418	Wadden Sea of Schleswig-Holstein	1988	2	1986	1985-1994	juvenile	female	0	0	2	2	2	2	2	8	0	0	0	0	0	0	no	Kahle, Ludolphy
727	Zool Inst Kiel	29296	Wadden Sea of Schleswig-Holstein	1988	2	1986	1985-1994	juvenile	female	0	0	2	2	2	2	2	8	0	0	0	0	0	0	no	Kahle, Ludolphy
728	Zool Inst Kiel	28852	Wadden Sea of Schleswig-Holstein	1988	2	1986	1985-1994	juvenile	female	0	0	2	2	2	2	2	8	0	0	0	0	0	0	no	Kahle, Ludolphy
729	Zool Inst Kiel	29471	Wadden Sea of Schleswig-Holstein	1988	2	1986	1985-1994	juvenile	female	0	0	2	2	2	2	2	8	0	0	0	0	0	0	no	Kahle, Ludolphy
730	Zool Inst Kiel	29063	Wadden Sea of Schleswig-Holstein	1988	2	1986	1985-1994	juvenile	female	0	0	2	2	2	2	2	8	0	0	0	0	0	0	no	Kahle, Ludolphy
731	Zool Inst Kiel	28821	Wadden Sea of Schleswig-Holstein	1988	2	1986	1985-1994	juvenile	female	0	0	2	2	2	2	2	8	0	0	0	0	0	0	no	Kahle, Ludolphy
732	Zool Inst Kiel	29174	Wadden Sea of Schleswig-Holstein	1988	2	1986	1985-1994	juvenile	female	0	0	2	2	2	2	2	8	0	0	0	0	0	0	no	Kahle, Ludolphy
733	Zool Inst Kiel	29278	Wadden Sea of Schleswig-Holstein	1988	2	1986	1985-1994	juvenile	female	0	0	2	2	2	2	2	8	0	0	0	0	0	0	no	Kahle, Ludolphy
734	Zool Inst Kiel	29475	Wadden Sea of Schleswig-Holstein	1988	2	1986	1985-1994	juvenile	female	0	0	3	3	2	2	3	10	0	0	0	0	0	0	no	Kahle, Ludolphy
736	Zool Inst Kiel	29362	Wadden Sea of Schleswig-Holstein	1988	2	1986	1985-1994	juvenile	female	0	0	2	2	2	2	2	8	0	0	0	0	0	0	no	Kahle, Ludolphy
738	Zool Inst Kiel	28874	Wadden Sea of Schleswig-Holstein	1988	2	1986	1985-1994	juvenile	female	0	0	2	2	2	2	2	8	0	0	0	0	0	0	no	Kahle, Ludolphy
739	Zool Inst Kiel	29331	Wadden Sea of Schleswig-Holstein	1988	2	1986	1985-1994	juvenile	female	0	0	2	2	2	2	2	8	0	0	0	0	0	0	no	Kahle, Ludolphy
741	Zool Inst Kiel	28715	Wadden Sea of Schleswig-Holstein	1988	2	1986	1985-1994	juvenile	female	0	0	2	2	2	2	2	8	0	0	0	0	0	0	no	Kahle, Ludolphy
742	Zool Inst Kiel	28640	Wadden Sea of Schleswig-Holstein	1988	2	1986	1985-1994	juvenile	female	0	0	2	2	2	2	2	8	0	0	0	0	0	0	no	Kahle, Ludolphy
744	Zool Inst Kiel	28849	Wadden Sea of Schleswig-Holstein	1988	2	1986	1985-1994	juvenile	female	0	0	2	2	2	2	2	8	0	0	0	0	0	0	no	Kahle, Ludolphy
745	Zool Inst Kiel	29413	Wadden Sea of Schleswig-Holstein	1988	2	1986	1985-1994	juvenile	female	0	0	2	2	2	2	2	8	0	0	0	0	0	0	no	Kahle, Ludolphy
746	Zool Inst Kiel	29084	Wadden Sea of Schleswig-Holstein	1988	2	1986	1985-1994	juvenile	female	0	0	2	2	2	2	2	8	0	0	0	0	0	0	no	Kahle, Ludolphy
747	Zool Inst Kiel	28876	Wadden Sea of Schleswig-Holstein	1988	2	1986	1985-1994	juvenile	female	0	0	2	2	2	2	2	8	0	0	0	0	0	0	no	Kahle, Ludolphy
748	Zool Inst Kiel	31469	Wadden Sea of Schleswig-Holstein	1994	2	1992	1985-1994	juvenile	female	0	0	2	2	2	2	2	8	0	0	0	0	0	0	no	Kahle, Ludolphy
749	Zool Inst Kiel	31044	Wadden Sea of Schleswig-Holstein	1992	2	1990	1985-1994	juvenile	female	0	0	2	2	2	2	2	8	0	0	0	0	0	0	no	Kahle, Ludolphy
750	Zool Inst Kiel	29627	Wadden Sea of Schleswig-Holstein	1988	2	1986	1985-1994	juvenile	female	0	0	2	2	2	2	2	8	0	0	0	0	0	0	no	Kahle, Ludolphy
751	Zool Inst Kiel	29550	Wadden Sea of Schleswig-Holstein	1988	2	1986	1985-1994	juvenile	female	0	0	2	3	2	2	3	9	0	0	0	0	0	0	no	Kahle, Ludolphy
752	Zool Inst Kiel	29520	Wadden Sea of Schleswig-Holstein	1988	2	1986	1985-1994	juvenile	female	0	0	2	2	2	2	2	8	0	0	0	0	0	0	no	Kahle, Ludolphy
753	Zool Inst Kiel	29581	Wadden Sea of Schleswig-Holstein	1988	2	1986	1985-1994	juvenile	female	0	0	2	2	2	2	2	8	0	0	0	0	0	0	no	Kahle, Ludolphy
754	Zool Inst Kiel	29903	Wadden Sea of Schleswig-Holstein	1990	2	1988	1985-1994	juvenile	female	0	0	2	2	2	2	2	8	0	0	0	0	0	0	no	Kahle, Ludolphy
755	Zool Inst Kiel	29577	Wadden Sea of Schleswig-Holstein	1988	2	1986	1985-1994	juvenile	female	0	0	2	2	2	2	2	8	0	0	0	0	0	0	no	Kahle, Ludolphy
756	Zool Inst Kiel	28290	Wadden Sea of Schleswig-Holstein	1988	3	1985	1985-1994	juvenile	male	0	0	2	2	2	2	2	8	0	0	0	0	0	0	no	Kahle, Ludolphy
757	Zool Inst Kiel	27781	Wadden Sea of Schleswig-Holstein	1988	3	1985	1985-1994	juvenile	male	0	0	2	2	2	2	2	8	0	0	0	0	0	0	no	Kahle, Ludolphy
758	Zool Inst Kiel	27901	Wadden Sea of Schleswig-Holstein	1988	3	1985	1985-1994	juvenile	male	0	0	2	2	2	2	2	8	0	0	0	0	0	0	no	Kahle, Ludolphy
759	Zool Inst Kiel	27955	Wadden Sea of Schleswig-Holstein	1988	3	1985	1985-1994	juvenile	male	0	0	2	2	2	2	2	8	0	0	0	0	0	0	no	Kahle, Ludolphy
760	Zool Inst Kiel	28169	Wadden Sea of Schleswig-Holstein	1988	3	1985	1985-1994	juvenile	male	0	0	2	2	2	2	2	8	0	0	0	0	0	0	no	Kahle, Ludolphy
761	Zool Inst Kiel	27961	Wadden Sea of Schleswig-Holstein	1988	3	1985	1985-1994	juvenile	male	0	0	2	2	2	2	2	8	0	0	0	0	0	0	no	Kahle, Ludolphy
762	Zool Inst Kiel	27962	Wadden Sea of Schleswig-Holstein	1988	3	1985	1985-1994	juvenile	male	0	0	2	2	2	2	2	8	0	0	0	0	0	0	no	Kahle, Ludolphy
763	Zool Inst Kiel	27870	Wadden Sea of Schleswig-Holstein	1988	3	1985	1985-1994	juvenile	male	0	0	2	2	2	3	3	9	0	0	0	0	0	0	no	Kahle, Ludolphy
764	Zool Inst Kiel	27906	Wadden Sea of Schleswig-Holstein	1988	3	1985	1985-1994	juvenile	male	0	0	2	2	2	2	2	8	0	0	0	0	0	0	no	Kahle, Ludolphy
765	Zool Inst Kiel	28191	Wadden Sea of Schleswig-Holstein	1988	3	1985	1985-1994	juvenile	male	0	0	2	2	2	2	2	8	0	0	0	0	0	0	no	Kahle, Ludolphy
766	Zool Inst Kiel	28323	Wadden Sea of Schleswig-Holstein	1988	3	1985	1985-1994	juvenile	male	0	0	2	2	2	2	2	8	0	0	0	0	0	0	no	Kahle, Ludolphy
767	Zool Inst Kiel	22088	Wadden Sea of Schleswig-Holstein	1981	3	1978	1976-1984	juvenile	male	0	0	2	2	2	2	2	8	0	0	0	0	0	0	no	Kahle, Ludolphy
768	Zool Inst Kiel	27958	Wadden Sea of Schleswig-Holstein	1988	3	1985	1985-1994	juvenile	male	0	0	2	2	2	2	2	8	0	0	0	0	0	0	no	Kahle, Ludolphy
770	Zool Inst Kiel	27802	Wadden Sea of Schleswig-Holstein	1988	3	1985	1985-1994	juvenile	male	0	0	2	2	2	2	2	8	0	0	0	0	0	0	no	Kahle, Ludolphy
773	Zool Inst Kiel	28732	Wadden Sea of Schleswig-Holstein	1988	3	1985	1985-1994	juvenile	male	0	0	2	2	2	2	2	8	0	0	0	0	0	0	no	Kahle, Ludolphy
774	Zool Inst Kiel	28670	Wadden Sea of Schleswig-Holstein	1988	3	1985	1985-1994	juvenile	male	0	0	2	2	2	2	2	8	0	0	0	0	0	0	no	Kahle, Ludolphy
777	Zool Inst Kiel	28742	Wadden Sea of Schleswig-Holstein	1988	3	1985	1985-1994	juvenile	male	0	0	2	2	2	2	2	8	0	0	0	0	0	0	no	Kahle, Ludolphy
778	Zool Inst Kiel	28819	Wadden Sea of Schleswig-Holstein	1988	3	1985	1985-1994	juvenile	male	0	0	2	2	2	2	2	8	0	0	0	0	0	0	no	Kahle, Ludolphy
779	Zool Inst Kiel	28384	Wadden Sea of Schleswig-Holstein	1988	3	1985	1985-1994	juvenile	male	0	0	2	2	2	2	2	8	0	0	0	0	0	0	no	Kahle, Ludolphy
780	Zool Inst Kiel	29110	Wadden Sea of Schleswig-Holstein	1988	3	1985	1985-1994	juvenile	male	0	0	2	2	2	2	2	8	0	0	0	0	0	0	no	Kahle, Ludolphy
781	Zool Inst Kiel	28582	Wadden Sea of Schleswig-Holstein	1988	3	1985	1985-1994	juvenile	male	0	0	2	2	2	2	2	8	0	0	0	0	0	0	no	Kahle, Ludolphy
782	Zool Inst Kiel	28776	Wadden Sea of Schleswig-Holstein	1988	3	1985	1985-1994	juvenile	male	0	0	2	2	2	2	2	8	0	0	0	0	0	0	no	Kahle, Ludolphy
783	Zool Inst Kiel	28865	Wadden Sea of Schleswig-Holstein	1988	3	1985	1985-1994	juvenile	male	0	0	2	2	2	2	2	8	0	0	0	0	0	0	no	Kahle, Ludolphy
786	Zool Inst Kiel	28506	Wadden Sea of Schleswig-Holstein	1988	3	1985	1985-1994	juvenile	male	0	0	2	2	2	2	2	8	0	0	0	0	0	0	no	Kahle, Ludolphy
787	Zool Inst Kiel	30272	Wadden Sea of Schleswig-Holstein	1991	3	1988	1985-1994	juvenile	male	0	0	2	2	2	2	2	8	0	0	0	0	0	0	no	Kahle, Ludolphy
788	Zool Inst Kiel	29280	Wadden Sea of Schleswig-Holstein	1988	3	1985	1985-1994	juvenile	male	0	0	2	2	2	2	2	8	0	0	0	0	0	0	no	Kahle, Ludolphy
790	Zool Inst Kiel	31519	Wadden Sea of Schleswig-Holstein	1994	3	1991	1985-1994	juvenile	male	0	0	2	2	3	2	3	9	0	0	0	0	0	0	no	Kahle, Ludolphy
791	Zool Inst Kiel	29180	Wadden Sea of Schleswig-Holstein	1988	3	1985	1985-1994	juvenile	male	0	0	2	2	2	2	2	8	0	0	0	0	0	0	no	Kahle, Ludolphy
792	Zool Inst Kiel	29422	Wadden Sea of Schleswig-Holstein	1988	3	1985	1985-1994	juvenile	male	0	0	2	2	2	2	2	8	0	0	0	0	0	0	no	Kahle, Ludolphy
793	Zool Inst Kiel	29466	Wadden Sea of Schleswig-Holstein	1988	3	1985	1985-1994	juvenile	male	0	0	2	2	2	2	2	8	0	0	0	0	0	0	no	Kahle, Ludolphy
794	Zool Inst Kiel	29702	Wadden Sea of Schleswig-Holstein	1988	3	1985	1985-1994	juvenile	male	0	0	2	2	2	2	2	8	0	0	0	0	0	0	no	Kahle, Ludolphy
795	Zool Inst Kiel	29506	Wadden Sea of Schleswig-Holstein	1988	3	1985	1985-1994	juvenile	male	0	0	2	2	2	2	2	8	0	0	0	0	0	0	no	Kahle, Ludolphy
796	Zool Inst Kiel	29495	Wadden Sea of Schleswig-Holstein	1988	3	1985	1985-1994	juvenile	male	0	0	2	2	2	2	2	8	0	0	0	0	0	0	no	Kahle, Ludolphy
797	Zool Inst Kiel	29194	Wadden Sea of Schleswig-Holstein	1988	3	1985	1985-1994	juvenile	male	0	0	2	2	2	2	2	8	0	0	0	0	0	0	no	Kahle, Ludolphy
798	Zool Inst Kiel	29144	Wadden Sea of Schleswig-Holstein	1988	3	1985	1985-1994	juvenile	male	0	0	2	2	2	2	2	8	0	0	0	0	0	0	no	Kahle, Ludolphy
799	Zool Inst Kiel	29282	Wadden Sea of Schleswig-Holstein	1988	3	1985	1985-1994	juvenile	male	0	0	2	2	2	2	2	8	0	0	0	0	0	0	no	Kahle, Ludolphy
800	Zool Inst Kiel	29500	Wadden Sea of Schleswig-Holstein	1988	3	1985	1985-1994	juvenile	male	0	0	2	2	3	3	3	10	0	0	0	0	0	0	no	Kahle, Ludolphy
801	Zool Inst Kiel	29385	Wadden Sea of Schleswig-Holstein	1988	3	1985	1985-1994	juvenile	male	0	0	2	2	2	2	2	8	0	0	0	0	0	0	no	Kahle, Ludolphy
803	Zool Inst Kiel	29310	Wadden Sea of Schleswig-Holstein	1988	3	1985	1985-1994	juvenile	male	0	0	2	2	2	2	2	8	0	0	0	0	0	0	no	Kahle, Ludolphy
805	Zool Inst Kiel	29135	Wadden Sea of Schleswig-Holstein	1988	3	1985	1985-1994	juvenile	male	0	0	2	2	2	2	2	8	0	0	0	0	0	0	no	Kahle, Ludolphy
806	Zool Inst Kiel	29367	Wadden Sea of Schleswig-Holstein	1988	3	1985	1985-1994	juvenile	male	0	0	2	2	2	2	2	8	0	0	0	0	0	0	no	Kahle, Ludolphy
807	Zool Inst Kiel	29369	Wadden Sea of Schleswig-Holstein	1988	3	1985	1985-1994	juvenile	male	0	0	2	2	3	2	3	9	0	0	0	0	0	0	no	Kahle, Ludolphy
808	Zool Inst Kiel	18057	Wadden Sea of Schleswig-Holstein	1976	3	1973	1951-1975	juvenile	male	0	0	2	2	2	2	2	8	0	0	0	0	0	0	no	Kahle, Ludolphy
809	Zool Inst Kiel	27328	Wadden Sea of Schleswig-Holstein	1987	4	1983	1976-1984	juvenile	male	0	0	2	2	2	2	2	8	0	0	0	0	0	0	no	Kahle, Ludolphy
812	Zool Inst Kiel	n/a	Wadden Sea of Schleswig-Holstein	1977	4	1973	1951-1975	juvenile	male	0	0	2	2	2	2	2	8	0	0	0	0	0	0	no	Kahle, Ludolphy
813	Zool Inst Kiel	22046	Wadden Sea of Schleswig-Holstein	1981	3	1978	1976-1984	juvenile	female	0	0	2	2	2	2	2	8	0	0	0	0	0	0	no	Kahle, Ludolphy
814	Zool Inst Kiel	19320	Wadden Sea of Schleswig-Holstein	1977	3	1974	1951-1975	juvenile	female	0	0	2	2	2	2	2	8	0	0	0	0	0	0	no	Kahle, Ludolphy
816	Zool Inst Kiel	24845	Wadden Sea of Schleswig-Holstein	1983	3	1980	1976-1984	juvenile	female	0	0	2	2	2	2	2	8	0	0	0	0	0	0	no	Kahle, Ludolphy
819	Zool Inst Kiel	22099	Wadden Sea of Schleswig-Holstein	1981	3	1978	1976-1984	juvenile	female	0	0	2	2	2	2	2	8	0	0	0	0	0	0	no	Kahle, Ludolphy
820	Zool Inst Kiel	27462	Wadden Sea of Schleswig-Holstein	1987	3	1984	1976-1984	juvenile	female	0	0	2	2	2	2	2	8	0	0	0	0	0	0	no	Kahle, Ludolphy
821	Zool Inst Kiel	28468	Wadden Sea of Schleswig-Holstein	1988	3	1985	1985-1994	juvenile	female	0	0	2	2	3	2	3	9	0	0	0	0	0	0	no	Kahle, Ludolphy
823	Zool Inst Kiel	28709	Wadden Sea of Schleswig-Holstein	1988	3	1985	1985-1994	juvenile	female	0	0	2	2	3	2	3	9	0	0	0	0	0	0	no	Kahle, Ludolphy
824	Zool Inst Kiel	28063	Wadden Sea of Schleswig-Holstein	1988	3	1985	1985-1994	juvenile	female	0	0	2	2	2	2	2	8	0	0	0	0	0	0	no	Kahle, Ludolphy
825	Zool Inst Kiel	28006	Wadden Sea of Schleswig-Holstein	1988	3	1985	1985-1994	juvenile	female	0	0	2	2	2	2	2	8	0	0	0	0	0	0	no	Kahle, Ludolphy
826	Zool Inst Kiel	28397	Wadden Sea of Schleswig-Holstein	1988	3	1985	1985-1994	juvenile	female	0	0	2	2	2	2	2	8	0	0	0	0	0	0	no	Kahle, Ludolphy
827	Zool Inst Kiel	28585	Wadden Sea of Schleswig-Holstein	1988	3	1985	1985-1994	juvenile	female	0	0	2	2	3	3	3	10	0	0	0	0	0	0	no	Kahle, Ludolphy
828	Zool Inst Kiel	28656	Wadden Sea of Schleswig-Holstein	1988	3	1985	1985-1994	juvenile	female	0	0	2	2	2	2	2	8	0	0	0	0	0	0	no	Kahle, Ludolphy
829	Zool Inst Kiel	28276	Wadden Sea of Schleswig-Holstein	1988	3	1985	1985-1994	juvenile	female	0	0	2	2	2	2	2	8	0	0	0	0	0	0	no	Kahle, Ludolphy
830	Zool Inst Kiel	28590	Wadden Sea of Schleswig-Holstein	1988	3	1985	1985-1994	juvenile	female	0	0	2	2	3	3	3	10	0	0	0	0	0	0	no	Kahle, Ludolphy
831	Zool Inst Kiel	28414	Wadden Sea of Schleswig-Holstein	1988	3	1985	1985-1994	juvenile	female	0	0	2	2	2	2	2	8	0	0	0	0	0	0	no	Kahle, Ludolphy
832	Zool Inst Kiel	28671	Wadden Sea of Schleswig-Holstein	1988	3	1985	1985-1994	juvenile	female	0	0	2	2	2	2	2	8	0	0	0	0	0	0	no	Kahle, Ludolphy
833	Zool Inst Kiel	28408	Wadden Sea of Schleswig-Holstein	1988	3	1985	1985-1994	juvenile	female	0	0	2	2	2	2	2	8	0	0	0	0	0	0	no	Kahle, Ludolphy
834	Zool Inst Kiel	28283	Wadden Sea of Schleswig-Holstein	1988	3	1985	1985-1994	juvenile	female	0	0	2	2	2	2	2	8	0	0	0	0	0	0	no	Kahle, Ludolphy
835	Zool Inst Kiel	27655	Wadden Sea of Schleswig-Holstein	1988	3	1985	1985-1994	juvenile	female	0	0	2	2	3	3	3	10	0	0	0	0	0	0	no	Kahle, Ludolphy
836	Zool Inst Kiel	28642	Wadden Sea of Schleswig-Holstein	1988	3	1985	1985-1994	juvenile	female	0	0	2	2	2	2	2	8	0	0	0	0	0	0	no	Kahle, Ludolphy
837	Zool Inst Kiel	28416	Wadden Sea of Schleswig-Holstein	1988	3	1985	1985-1994	juvenile	female	0	0	2	2	2	2	2	8	0	0	0	0	0	0	no	Kahle, Ludolphy
838	Zool Inst Kiel	27787	Wadden Sea of Schleswig-Holstein	1988	3	1985	1985-1994	juvenile	female	0	0	2	2	2	2	2	8	0	0	0	0	0	0	no	Kahle, Ludolphy
840	Zool Inst Kiel	27730	Wadden Sea of Schleswig-Holstein	1988	3	1985	1985-1994	juvenile	female	0	0	2	2	2	2	2	8	0	0	0	0	0	0	no	Kahle, Ludolphy
841	Zool Inst Kiel	28405	Wadden Sea of Schleswig-Holstein	1988	3	1985	1985-1994	juvenile	female	0	0	2	2	2	2	2	8	0	0	0	0	0	0	no	Kahle, Ludolphy
843	Zool Inst Kiel	29621	Wadden Sea of Schleswig-Holstein	1988	3	1985	1985-1994	juvenile	female	0	0	2	2	2	2	2	8	0	0	0	0	0	0	no	Kahle, Ludolphy
844	Zool Inst Kiel	28948	Wadden Sea of Schleswig-Holstein	1988	3	1985	1985-1994	juvenile	female	0	0	2	2	2	2	2	8	0	0	0	0	0	0	no	Kahle, Ludolphy
845	Zool Inst Kiel	29555	Wadden Sea of Schleswig-Holstein	1988	3	1985	1985-1994	juvenile	female	0	0	2	2	2	2	2	8	0	0	0	0	0	0	no	Kahle, Ludolphy
846	Zool Inst Kiel	29496	Wadden Sea of Schleswig-Holstein	1988	3	1985	1985-1994	juvenile	female	0	0	2	2	2	2	2	8	0	0	0	0	0	0	no	Kahle, Ludolphy
847	Zool Inst Kiel	29017	Wadden Sea of Schleswig-Holstein	1988	3	1985	1985-1994	juvenile	female	0	0	2	2	3	3	3	10	0	0	0	0	0	0	no	Kahle, Ludolphy
848	Zool Inst Kiel	28893	Wadden Sea of Schleswig-Holstein	1988	3	1985	1985-1994	juvenile	female	0	0	2	2	2	2	2	8	0	0	0	0	0	0	no	Kahle, Ludolphy
849	Zool Inst Kiel	29313	Wadden Sea of Schleswig-Holstein	1988	3	1985	1985-1994	juvenile	female	0	0	2	2	3	2	3	9	0	0	0	0	0	0	no	Kahle, Ludolphy
850	Zool Inst Kiel	29244	Wadden Sea of Schleswig-Holstein	1988	3	1985	1985-1994	juvenile	female	0	0	2	2	2	2	2	8	0	0	0	0	0	0	no	Kahle, Ludolphy
852	Zool Inst Kiel	29392	Wadden Sea of Schleswig-Holstein	1988	3	1985	1985-1994	juvenile	female	0	0	2	2	2	2	2	8	0	0	0	0	0	0	no	Kahle, Ludolphy
853	Zool Inst Kiel	29139	Wadden Sea of Schleswig-Holstein	1988	3	1985	1985-1994	juvenile	female	0	0	2	2	3	2	3	9	0	0	0	0	0	0	no	Kahle, Ludolphy
854	Zool Inst Kiel	28971	Wadden Sea of Schleswig-Holstein	1988	3	1985	1985-1994	juvenile	female	0	0	2	2	3	2	3	9	0	0	0	0	0	0	no	Kahle, Ludolphy
855	Zool Inst Kiel	29587	Wadden Sea of Schleswig-Holstein	1988	3	1985	1985-1994	juvenile	female	0	0	2	2	2	2	2	8	0	0	0	0	0	0	no	Kahle, Ludolphy
856	Zool Inst Kiel	29247	Wadden Sea of Schleswig-Holstein	1988	3	1985	1985-1994	juvenile	female	0	0	2	2	2	2	2	8	0	0	0	0	0	0	no	Kahle, Ludolphy
857	Zool Inst Kiel	28962	Wadden Sea of Schleswig-Holstein	1988	3	1985	1985-1994	juvenile	female	0	0	2	2	2	2	2	8	0	0	0	0	0	0	no	Kahle, Ludolphy
858	Zool Inst Kiel	28945	Wadden Sea of Schleswig-Holstein	1988	3	1985	1985-1994	juvenile	female	0	0	2	2	2	2	2	8	0	0	0	0	0	0	no	Kahle, Ludolphy
859	Zool Inst Kiel	29512	Wadden Sea of Schleswig-Holstein	1988	3	1985	1985-1994	juvenile	female	0	0	2	2	2	2	2	8	0	0	0	0	0	0	no	Kahle, Ludolphy
860	Zool Inst Kiel	28988	Wadden Sea of Schleswig-Holstein	1988	3	1985	1985-1994	juvenile	female	0	0	2	2	2	2	2	8	0	0	0	0	0	0	no	Kahle, Ludolphy
861	Zool Inst Kiel	29059	Wadden Sea of Schleswig-Holstein	1988	3	1985	1985-1994	juvenile	female	0	0	2	2	2	2	2	8	0	0	0	0	0	0	no	Kahle, Ludolphy
862	Zool Inst Kiel	28782	Wadden Sea of Schleswig-Holstein	1988	3	1985	1985-1994	juvenile	female	0	0	2	2	2	2	2	8	0	0	0	0	0	0	no	Kahle, Ludolphy
863	Zool Inst Kiel	29200	Wadden Sea of Schleswig-Holstein	1988	3	1985	1985-1994	juvenile	female	0	0	2	2	2	2	2	8	0	0	0	0	0	0	no	Kahle, Ludolphy
864	Zool Inst Kiel	29381	Wadden Sea of Schleswig-Holstein	1988	3	1985	1985-1994	juvenile	female	0	0	2	2	3	3	3	10	0	0	0	0	0	0	no	Kahle, Ludolphy
865	Zool Inst Kiel	29411	Wadden Sea of Schleswig-Holstein	1988	3	1985	1985-1994	juvenile	female	0	0	2	2	2	2	2	8	0	0	0	0	0	0	no	Kahle, Ludolphy
866	Zool Inst Kiel	28942	Wadden Sea of Schleswig-Holstein	1988	3	1985	1985-1994	juvenile	female	0	0	2	2	2	2	2	8	0	0	0	0	0	0	no	Kahle, Ludolphy
867	Zool Inst Kiel	29433	Wadden Sea of Schleswig-Holstein	1988	3	1985	1985-1994	juvenile	female	0	0	2	2	2	2	2	8	0	0	0	0	0	0	no	Kahle, Ludolphy
868	Zool Inst Kiel	29427	Wadden Sea of Schleswig-Holstein	1988	3	1985	1985-1994	juvenile	female	0	0	2	2	2	2	2	8	0	0	0	0	0	0	no	Kahle, Ludolphy
869	Zool Inst Kiel	29218	Wadden Sea of Schleswig-Holstein	1988	3	1985	1985-1994	juvenile	female	0	0	2	2	2	3	3	9	0	0	0	0	0	0	no	Kahle, Ludolphy
871	Zool Inst Kiel	29534	Wadden Sea of Schleswig-Holstein	1988	3	1985	1985-1994	juvenile	female	0	0	2	2	2	2	2	8	0	0	0	0	0	0	no	Kahle, Ludolphy
872	Zool Inst Kiel	29284	Wadden Sea of Schleswig-Holstein	1988	3	1985	1985-1994	juvenile	female	0	0	2	2	2	2	2	8	0	0	0	0	0	0	no	Kahle, Ludolphy
874	Zool Inst Kiel	28857	Wadden Sea of Schleswig-Holstein	1988	3	1985	1985-1994	juvenile	female	0	0	2	2	2	2	2	8	0	0	0	0	0	0	no	Kahle, Ludolphy
875	Zool Inst Kiel	29040	Wadden Sea of Schleswig-Holstein	1988	3	1985	1985-1994	juvenile	female	0	0	2	2	2	2	2	8	0	0	0	0	0	0	no	Kahle, Ludolphy
877	Zool Inst Kiel	31320	Wadden Sea of Schleswig-Holstein	1993	3	1990	1985-1994	juvenile	female	0	0	2	2	2	2	2	8	0	0	0	0	0	0	no	Kahle, Ludolphy
878	Zool Inst Kiel	29667	Wadden Sea of Schleswig-Holstein	1988	3	1985	1985-1994	juvenile	female	0	0	2	2	2	2	2	8	0	0	0	0	0	0	no	Kahle, Ludolphy
879	Zool Inst Kiel	29663	Wadden Sea of Schleswig-Holstein	1988	3	1985	1985-1994	juvenile	female	0	0	2	2	2	2	2	8	0	0	0	0	0	0	no	Kahle, Ludolphy
880	Zool Inst Kiel	26444	Wadden Sea of Schleswig-Holstein	1986	4	1982	1976-1984	juvenile	female	0	0	2	2	3	2	3	9	0	0	0	0	0	0	no	Kahle, Ludolphy
881	Zool Inst Kiel	28109	Wadden Sea of Schleswig-Holstein	1988	4	1984	1976-1984	juvenile	female	0	0	2	2	2	2	2	8	0	0	0	0	0	0	no	Kahle, Ludolphy
882	Zool Inst Kiel	27957	Wadden Sea of Schleswig-Holstein	1988	4	1984	1976-1984	juvenile	female	0	0	2	2	2	2	2	8	0	0	0	0	0	0	no	Kahle, Ludolphy
884	Zool Inst Kiel	23975	Wadden Sea of Schleswig-Holstein	1983	4	1979	1976-1984	juvenile	female	0	0	2	2	2	2	2	8	0	0	0	0	0	0	no	Kahle, Ludolphy
885	Zool Inst Kiel	27778	Wadden Sea of Schleswig-Holstein	1988	4	1984	1976-1984	juvenile	female	0	0	3	3	2	2	3	10	0	0	0	0	0	0	no	Kahle, Ludolphy
888	Zool Inst Kiel	27838	Wadden Sea of Schleswig-Holstein	1988	4	1984	1976-1984	juvenile	female	0	0	2	2	2	2	2	8	0	0	0	0	0	0	no	Kahle, Ludolphy
889	Zool Inst Kiel	23978	Wadden Sea of Schleswig-Holstein	1983	4	1979	1976-1984	juvenile	female	0	0	2	2	2	2	2	8	0	0	0	0	0	0	no	Kahle, Ludolphy
890	Zool Inst Kiel	27788	Wadden Sea of Schleswig-Holstein	1988	4	1984	1976-1984	juvenile	female	0	0	2	2	2	2	2	8	0	0	0	0	0	0	no	Kahle, Ludolphy
891	Zool Inst Kiel	16702	Wadden Sea of Schleswig-Holstein	1975	4	1971	1951-1975	juvenile	female	0	0	2	2	2	2	2	8	0	0	0	0	0	0	no	Kahle, Ludolphy
892	Zool Inst Kiel	28986	Heligoland	1988	4	1984	1976-1984	juvenile	male	0	0	2	2	2	2	2	8	0	0	0	0	0	0	no	Kahle, Ludolphy
893	Zool Inst Kiel	28103	Wadden Sea of Schleswig-Holstein	1988	4	1984	1976-1984	juvenile	male	0	0	3	3	2	2	3	10	0	0	0	0	0	0	no	Kahle, Ludolphy
894	Zool Inst Kiel	28453	Wadden Sea of Schleswig-Holstein	1988	4	1984	1976-1984	juvenile	male	0	0	2	2	2	2	2	8	0	0	0	0	0	0	no	Kahle, Ludolphy
895	Zool Inst Kiel	28452	Wadden Sea of Schleswig-Holstein	1988	4	1984	1976-1984	juvenile	male	0	0	2	2	2	2	2	8	0	0	0	0	0	0	no	Kahle, Ludolphy
897	Zool Inst Kiel	28432	Wadden Sea of Schleswig-Holstein	1988	4	1984	1976-1984	juvenile	male	0	0	2	2	2	2	2	8	0	0	0	0	0	0	no	Kahle, Ludolphy
898	Zool Inst Kiel	28712	Wadden Sea of Schleswig-Holstein	1988	4	1984	1976-1984	juvenile	male	0	0	2	2	2	2	2	8	0	0	0	0	0	0	no	Kahle, Ludolphy
899	Zool Inst Kiel	28046	Wadden Sea of Schleswig-Holstein	1988	4	1984	1976-1984	juvenile	male	0	0	2	2	2	2	2	8	0	0	0	0	0	0	no	Kahle, Ludolphy
900	Zool Inst Kiel	28055	Wadden Sea of Schleswig-Holstein	1988	4	1984	1976-1984	juvenile	male	0	0	2	2	2	2	2	8	0	0	0	0	0	0	no	Kahle, Ludolphy
902	Zool Inst Kiel	28643	Wadden Sea of Schleswig-Holstein	1988	4	1984	1976-1984	juvenile	male	0	0	2	2	3	3	3	10	0	0	0	0	0	0	no	Kahle, Ludolphy
903	Zool Inst Kiel	28061	Wadden Sea of Schleswig-Holstein	1988	4	1984	1976-1984	juvenile	male	0	0	2	2	2	2	2	8	0	0	0	0	0	0	no	Kahle, Ludolphy
904	Zool Inst Kiel	28972	Wadden Sea of Schleswig-Holstein	1988	4	1984	1976-1984	juvenile	male	0	0	2	2	2	3	3	9	0	0	0	0	0	0	no	Kahle, Ludolphy
906	Zool Inst Kiel	28415	Wadden Sea of Schleswig-Holstein	1988	4	1984	1976-1984	juvenile	male	0	0	2	2	3	2	3	9	0	0	0	0	0	0	no	Kahle, Ludolphy
908	Zool Inst Kiel	28410	Wadden Sea of Schleswig-Holstein	1988	4	1984	1976-1984	juvenile	male	0	0	2	2	2	2	2	8	0	0	0	0	0	0	no	Kahle, Ludolphy
909	Zool Inst Kiel	28861	Wadden Sea of Schleswig-Holstein	1988	4	1984	1976-1984	juvenile	male	0	0	2	2	2	2	2	8	0	0	0	0	0	0	no	Kahle, Ludolphy
912	Zool Inst Kiel	28411	Wadden Sea of Schleswig-Holstein	1988	4	1984	1976-1984	juvenile	male	0	0	2	2	3	3	3	10	0	0	0	0	0	0	no	Kahle, Ludolphy
913	Zool Inst Kiel	28042	Wadden Sea of Schleswig-Holstein	1988	4	1984	1976-1984	juvenile	male	0	0	2	2	2	2	2	8	0	0	0	0	0	0	no	Kahle, Ludolphy
914	Zool Inst Kiel	28884	Wadden Sea of Schleswig-Holstein	1988	4	1984	1976-1984	juvenile	male	0	0	2	2	2	2	2	8	0	0	0	0	0	0	no	Kahle, Ludolphy
915	Zool Inst Kiel	28816	Wadden Sea of Schleswig-Holstein	1988	4	1984	1976-1984	juvenile	male	0	0	2	2	2	2	2	8	0	0	0	0	0	0	no	Kahle, Ludolphy
916	Zool Inst Kiel	28789	Wadden Sea of Schleswig-Holstein	1988	4	1984	1976-1984	juvenile	male	0	0	2	2	3	2	3	9	0	0	0	0	0	0	no	Kahle, Ludolphy
918	Zool Inst Kiel	29480	Wadden Sea of Schleswig-Holstein	1988	4	1984	1976-1984	juvenile	male	0	0	3	3	2	2	3	10	0	0	0	0	0	0	no	Kahle, Ludolphy
920	Zool Inst Kiel	29465	Wadden Sea of Schleswig-Holstein	1988	4	1984	1976-1984	juvenile	male	0	0	2	2	2	2	2	8	0	0	0	0	0	0	no	Kahle, Ludolphy
922	Zool Inst Kiel	29366	Wadden Sea of Schleswig-Holstein	1988	4	1984	1976-1984	juvenile	male	0	0	2	2	2	2	2	8	0	0	0	0	0	0	no	Kahle, Ludolphy
923	Zool Inst Kiel	29455	Wadden Sea of Schleswig-Holstein	1988	4	1984	1976-1984	juvenile	male	0	0	3	3	3	3	3	12	0	0	0	0	0	0	no	Kahle, Ludolphy
924	Zool Inst Kiel	29479	Wadden Sea of Schleswig-Holstein	1988	4	1984	1976-1984	juvenile	male	0	0	2	2	2	2	2	8	0	0	0	0	0	0	no	Kahle, Ludolphy
925	Zool Inst Kiel	29352	Wadden Sea of Schleswig-Holstein	1988	4	1984	1976-1984	juvenile	male	0	0	2	2	2	2	2	8	0	0	0	0	0	0	?	Kahle, Ludolphy
926	Zool Inst Kiel	29390	Wadden Sea of Schleswig-Holstein	1988	4	1984	1976-1984	juvenile	male	0	0	2	2	2	2	2	8	0	0	0	0	0	0	no	Kahle, Ludolphy
927	Zool Inst Kiel	29305	Wadden Sea of Schleswig-Holstein	1988	4	1984	1976-1984	juvenile	male	0	0	2	2	2	2	2	8	0	0	0	0	0	0	no	Kahle, Ludolphy
928	Zool Inst Kiel	29415	Wadden Sea of Schleswig-Holstein	1988	4	1984	1976-1984	juvenile	male	0	0	3	3	2	2	3	10	0	0	0	0	0	0	no	Kahle, Ludolphy
929	Zool Inst Kiel	29192	Wadden Sea of Schleswig-Holstein	1988	4	1984	1976-1984	juvenile	male	0	1	2	2	2	2	2	8	0	0	0	0	0	0	no	Kahle, Ludolphy
930	Zool Inst Kiel	29233	Wadden Sea of Schleswig-Holstein	1988	4	1984	1976-1984	juvenile	male	0	0	2	2	2	2	2	8	0	0	0	0	0	0	no	Kahle, Ludolphy
931	Zool Inst Kiel	29262	Wadden Sea of Schleswig-Holstein	1988	4	1984	1976-1984	juvenile	male	0	0	3	3	2	2	3	10	0	0	0	0	0	0	no	Kahle, Ludolphy
932	Zool Inst Kiel	29274	Wadden Sea of Schleswig-Holstein	1988	4	1984	1976-1984	juvenile	male	0	0	2	2	3	2	3	9	0	0	0	0	0	0	no	Kahle, Ludolphy
933	Zool Inst Kiel	29374	Wadden Sea of Schleswig-Holstein	1988	4	1984	1976-1984	juvenile	male	0	0	2	2	2	2	2	8	0	0	0	0	0	0	no	Kahle, Ludolphy
934	Zool Inst Kiel	29295	Wadden Sea of Schleswig-Holstein	1988	4	1984	1976-1984	juvenile	male	0	0	3	2	3	3	3	11	0	0	0	0	0	0	no	Kahle, Ludolphy
936	Zool Inst Kiel	29341	Wadden Sea of Schleswig-Holstein	1988	4	1984	1976-1984	juvenile	male	0	0	2	2	2	2	2	8	0	0	0	0	0	0	no	Kahle, Ludolphy
937	Zool Inst Kiel	29089	Wadden Sea of Schleswig-Holstein	1988	4	1984	1976-1984	juvenile	male	0	0	2	2	2	3	3	9	0	0	0	0	0	0	no	Kahle, Ludolphy
938	Zool Inst Kiel	29160	Wadden Sea of Schleswig-Holstein	1988	4	1984	1976-1984	juvenile	male	0	0	2	2	2	2	2	8	0	0	0	0	0	0	no	Kahle, Ludolphy
939	Zool Inst Kiel	29226	Wadden Sea of Schleswig-Holstein	1988	4	1984	1976-1984	juvenile	male	0	0	3	2	2	2	3	9	0	0	0	0	0	0	no	Kahle, Ludolphy
941	Zool Inst Kiel	29403	Wadden Sea of Schleswig-Holstein	1988	4	1984	1976-1984	juvenile	male	0	0	3	3	2	2	3	10	0	0	0	0	0	0	no	Kahle, Ludolphy
942	Zool Inst Kiel	29234	Wadden Sea of Schleswig-Holstein	1988	3	1985	1985-1994	juvenile	male	0	0	2	2	2	2	2	8	0	0	0	0	0	0	no	Kahle, Ludolphy
943	Zool Inst Kiel	29816	Wadden Sea of Schleswig-Holstein	1990	4	1986	1985-1994	juvenile	male	0	0	2	2	2	2	2	8	0	0	0	0	0	0	no	Kahle, Ludolphy
945	Zool Inst Kiel	21603	Wadden Sea of Schleswig-Holstein	1980	5	1975	1951-1975	juvenile	male	0	0	3	3	3	2	3	11	0	0	0	0	0	0	no	Kahle, Ludolphy
947	Zool Inst Kiel	22707	Wadden Sea of Schleswig-Holstein	1982	5	1977	1976-1984	juvenile	male	0	0	2	2	2	2	2	8	0	0	0	0	0	0	no	Kahle, Ludolphy
948	Zool Inst Kiel	17514	Wadden Sea of Schleswig-Holstein	1976	5	1971	1951-1975	juvenile	male	0	0	3	3	2	2	3	10	0	0	0	0	0	0	no	Kahle, Ludolphy
952	Zool Inst Kiel	28281	Wadden Sea of Schleswig-Holstein	1988	5	1983	1976-1984	juvenile	male	0	0	2	2	3	3	3	10	0	0	0	0	0	0	no	Kahle, Ludolphy
954	Zool Inst Kiel	27917	Wadden Sea of Schleswig-Holstein	1988	5	1983	1976-1984	juvenile	male	0	0	3	3	3	3	3	12	0	0	0	0	0	0	no	Kahle, Ludolphy
955	Zool Inst Kiel	28066	Wadden Sea of Schleswig-Holstein	1988	5	1983	1976-1984	juvenile	male	0	1	3	3	3	2	3	11	0	0	0	0	0	0	no	Kahle, Ludolphy
959	Zool Inst Kiel	28338	Wadden Sea of Schleswig-Holstein	1988	5	1983	1976-1984	juvenile	male	0	0	2	2	2	2	2	8	0	0	0	0	0	0	no	Kahle, Ludolphy
961	Zool Inst Kiel	29015	Wadden Sea of Schleswig-Holstein	1988	4	1984	1976-1984	juvenile	female	0	0	2	2	2	2	2	8	0	0	0	0	0	0	no	Kahle, Ludolphy
962	Zool Inst Kiel	28797	Wadden Sea of Schleswig-Holstein	1988	4	1984	1976-1984	juvenile	female	0	1	2	2	2	2	2	8	0	0	0	0	0	0	no	Kahle, Ludolphy
963	Zool Inst Kiel	28673	Wadden Sea of Schleswig-Holstein	1988	4	1984	1976-1984	juvenile	female	0	0	2	2	2	2	2	8	0	0	0	0	0	0	no	Kahle, Ludolphy
966	Zool Inst Kiel	28491	Wadden Sea of Schleswig-Holstein	1988	4	1984	1976-1984	juvenile	female	0	0	2	2	2	2	2	8	0	0	0	0	0	0	no	Kahle, Ludolphy
967	Zool Inst Kiel	28689	Wadden Sea of Schleswig-Holstein	1988	4	1984	1976-1984	juvenile	female	0	0	2	2	3	3	3	10	0	0	0	0	0	0	no	Kahle, Ludolphy
968	Zool Inst Kiel	28275	Wadden Sea of Schleswig-Holstein	1988	4	1984	1976-1984	juvenile	female	0	0	3	3	3	3	3	12	0	0	0	0	0	0	no	Kahle, Ludolphy
969	Zool Inst Kiel	28593	Wadden Sea of Schleswig-Holstein	1988	4	1984	1976-1984	juvenile	female	0	0	2	2	2	2	2	8	0	0	0	0	0	0	no	Kahle, Ludolphy
970	Zool Inst Kiel	28324	Wadden Sea of Schleswig-Holstein	1988	4	1984	1976-1984	juvenile	female	0	0	2	2	3	0	3	7	0	0	0	0	0	0	no	Kahle, Ludolphy
971	Zool Inst Kiel	28956	Wadden Sea of Schleswig-Holstein	1988	4	1984	1976-1984	juvenile	female	0	0	2	2	3	2	3	9	0	0	0	0	0	0	no	Kahle, Ludolphy
972	Zool Inst Kiel	29045	Wadden Sea of Schleswig-Holstein	1988	4	1984	1976-1984	juvenile	female	0	0	2	2	2	2	2	8	0	0	0	0	0	0	no	Kahle, Ludolphy
973	Zool Inst Kiel	28460	Wadden Sea of Schleswig-Holstein	1988	4	1984	1976-1984	juvenile	female	0	0	2	2	2	2	2	8	0	0	0	0	0	0	no	Kahle, Ludolphy
974	Zool Inst Kiel	28483	Wadden Sea of Schleswig-Holstein	1988	4	1984	1976-1984	juvenile	female	0	0	2	2	2	2	2	8	0	0	0	0	0	0	no	Kahle, Ludolphy
975	Zool Inst Kiel	29199	Wadden Sea of Schleswig-Holstein	1988	4	1984	1976-1984	juvenile	female	0	0	2	2	2	2	2	8	0	0	0	0	0	0	no	Kahle, Ludolphy
976	Zool Inst Kiel	28355	Wadden Sea of Schleswig-Holstein	1988	4	1984	1976-1984	juvenile	female	0	0	2	2	2	2	2	8	0	0	0	0	0	0	no	Kahle, Ludolphy
977	Zool Inst Kiel	29199	Wadden Sea of Schleswig-Holstein	1988	4	1984	1976-1984	juvenile	female	0	0	2	2	2	2	2	8	0	0	0	0	0	0	no	Kahle, Ludolphy
978	Zool Inst Kiel	29127	Wadden Sea of Schleswig-Holstein	1988	4	1984	1976-1984	juvenile	female	0	0	2	2	2	2	2	8	0	0	0	0	0	0	no	Kahle, Ludolphy
979	Zool Inst Kiel	29078	Wadden Sea of Schleswig-Holstein	1988	4	1984	1976-1984	juvenile	female	0	0	2	2	2	2	2	8	0	0	0	0	0	0	no	Kahle, Ludolphy
980	Zool Inst Kiel	28451	Wadden Sea of Schleswig-Holstein	1989	4	1985	1985-1994	juvenile	female	0	0	2	2	2	2	2	8	0	0	0	0	0	0	no	Kahle, Ludolphy
981	Zool Inst Kiel	29250	Wadden Sea of Schleswig-Holstein	1988	4	1984	1976-1984	juvenile	female	0	0	2	2	2	2	2	8	0	0	0	0	0	0	no	Kahle, Ludolphy
982	Zool Inst Kiel	28349	Wadden Sea of Schleswig-Holstein	1988	4	1984	1976-1984	juvenile	female	0	0	2	2	3	3	3	10	0	0	0	0	0	0	no	Kahle, Ludolphy
983	Zool Inst Kiel	29143	Wadden Sea of Schleswig-Holstein	1988	4	1984	1976-1984	juvenile	female	0	0	2	2	2	2	2	8	0	0	0	0	0	0	no	Kahle, Ludolphy
984	Zool Inst Kiel	28400	Wadden Sea of Schleswig-Holstein	1988	4	1984	1976-1984	juvenile	female	0	0	2	2	2	2	2	8	0	0	0	0	0	0	no	Kahle, Ludolphy
985	Zool Inst Kiel	29014	Wadden Sea of Schleswig-Holstein	1988	4	1984	1976-1984	juvenile	female	0	0	2	2	2	2	2	8	0	0	0	0	0	0	no	Kahle, Ludolphy
986	Zool Inst Kiel	29220	Wadden Sea of Schleswig-Holstein	1988	4	1984	1976-1984	juvenile	female	0	0	2	3	2	2	3	9	0	0	0	0	0	0	no	Kahle, Ludolphy
987	Zool Inst Kiel	29060	Wadden Sea of Schleswig-Holstein	1988	4	1984	1976-1984	juvenile	female	0	0	3	2	2	2	3	9	0	0	0	0	0	0	no	Kahle, Ludolphy
988	Zool Inst Kiel	29242	Wadden Sea of Schleswig-Holstein	1988	4	1984	1976-1984	juvenile	female	0	0	2	2	2	2	2	8	0	0	0	0	0	0	no	Kahle, Ludolphy
990	Zool Inst Kiel	29650	Wadden Sea of Schleswig-Holstein	1988	4	1984	1976-1984	juvenile	female	0	0	2	2	2	2	2	8	0	0	0	0	0	0	no	Kahle, Ludolphy
991	Zool Inst Kiel	29672	Wadden Sea of Schleswig-Holstein	1988	4	1984	1976-1984	juvenile	female	0	0	2	2	2	2	2	8	0	0	0	0	0	0	no	Kahle, Ludolphy
992	Zool Inst Kiel	29419	Wadden Sea of Schleswig-Holstein	1988	4	1984	1976-1984	juvenile	female	0	0	2	2	2	3	3	9	0	0	0	0	0	0	no	Kahle, Ludolphy
995	Zool Inst Kiel	29468	Wadden Sea of Schleswig-Holstein	1988	4	1984	1976-1984	juvenile	female	0	0	3	3	3	4	4	13	0	0	0	0	0	0	no	Kahle, Ludolphy
996	Zool Inst Kiel	29492	Wadden Sea of Schleswig-Holstein	1988	4	1984	1976-1984	juvenile	female	0	0	2	2	2	2	2	8	0	0	0	0	0	0	no	Kahle, Ludolphy
997	Zool Inst Kiel	29396	Wadden Sea of Schleswig-Holstein	1988	4	1984	1976-1984	juvenile	female	0	0	2	2	2	2	2	8	0	0	0	0	0	0	no	Kahle, Ludolphy
998	Zool Inst Kiel	29332	Wadden Sea of Schleswig-Holstein	1988	4	1984	1976-1984	juvenile	female	0	0	2	2	3	2	3	9	0	0	0	0	0	0	no	Kahle, Ludolphy
999	Zool Inst Kiel	29530	Wadden Sea of Schleswig-Holstein	1988	4	1984	1976-1984	juvenile	female	0	0	2	2	2	2	2	8	0	0	0	0	0	0	no	Kahle, Ludolphy
1000	Zool Inst Kiel	29583	Wadden Sea of Schleswig-Holstein	1988	4	1984	1976-1984	juvenile	female	0	0	2	2	2	2	2	8	0	0	0	0	0	0	no	Kahle, Ludolphy
1001	Zool Inst Kiel	29474	Wadden Sea of Schleswig-Holstein	1988	4	1984	1976-1984	juvenile	female	0	0	2	2	2	3	3	9	0	0	0	0	0	0	no	Kahle, Ludolphy
1002	Zool Inst Kiel	29379	Wadden Sea of Schleswig-Holstein	1988	4	1984	1976-1984	juvenile	female	0	0	2	2	2	2	2	8	0	0	0	0	0	0	no	Kahle, Ludolphy
1003	Zool Inst Kiel	29679	Wadden Sea of Schleswig-Holstein	1988	4	1984	1976-1984	juvenile	female	0	0	2	2	2	2	2	8	0	0	0	0	0	0	no	Kahle, Ludolphy
1004	Zool Inst Kiel	29412	Wadden Sea of Schleswig-Holstein	1988	4	1984	1976-1984	juvenile	female	0	0	2	2	2	2	2	8	0	0	0	0	0	0	no	Kahle, Ludolphy
1005	Zool Inst Kiel	29707	Wadden Sea of Schleswig-Holstein	1988	4	1984	1976-1984	juvenile	female	0	0	3	3	2	3	3	11	0	0	0	0	0	0	no	Kahle, Ludolphy
1006	Zool Inst Kiel	29400	Wadden Sea of Schleswig-Holstein	1988	4	1984	1976-1984	juvenile	female	0	0	2	2	2	2	2	8	0	0	0	0	0	0	no	Kahle, Ludolphy
1008	Zool Inst Kiel	29431	Wadden Sea of Schleswig-Holstein	1988	4	1984	1976-1984	juvenile	female	0	0	2	2	3	2	3	9	0	0	0	0	0	0	no	Kahle, Ludolphy
1009	Zool Inst Kiel	29682	Wadden Sea of Schleswig-Holstein	1988	4	1984	1976-1984	juvenile	female	0	0	2	2	3	3	3	10	0	0	0	0	0	0	no	Kahle, Ludolphy
1012	Zool Inst Kiel	24887	Wadden Sea of Schleswig-Holstein	1984	5	1979	1976-1984	juvenile	female	0	0	3	3	3	2	3	11	0	0	0	0	0	0	no	Kahle, Ludolphy
1014	Zool Inst Kiel	22833	Wadden Sea of Schleswig-Holstein	1982	5	1977	1976-1984	juvenile	female	0	0	2	2	2	2	2	8	0	0	0	0	0	0	no	Kahle, Ludolphy
1015	Zool Inst Kiel	22704	Wadden Sea of Schleswig-Holstein	1982	5	1977	1976-1984	juvenile	female	0	0	2	2	2	2	2	8	0	0	0	0	0	0	no	Kahle, Ludolphy
1016	Zool Inst Kiel	21444	Wadden Sea of Schleswig-Holstein	1980	5	1975	1951-1975	juvenile	female	0	0	3	2	2	0	3	7	0	0	0	0	0	0	no	Kahle, Ludolphy
1018	Zool Inst Kiel	28008	Wadden Sea of Schleswig-Holstein	1988	5	1983	1976-1984	juvenile	female	0	0	2	2	2	2	2	8	0	0	0	0	0	0	no	Kahle, Ludolphy
1022	Zool Inst Kiel	28455	Wadden Sea of Schleswig-Holstein	1988	5	1983	1976-1984	juvenile	female	0	0	2	2	2	2	2	8	0	0	0	0	0	0	no	Kahle, Ludolphy
1024	Zool Inst Kiel	28335	Wadden Sea of Schleswig-Holstein	1988	5	1983	1976-1984	juvenile	female	0	0	2	2	2	3	3	9	0	0	0	0	0	0	no	Kahle, Ludolphy
1027	Zool Inst Kiel	27848	Wadden Sea of Schleswig-Holstein	1988	5	1983	1976-1984	juvenile	female	0	0	3	3	3	3	3	12	0	0	0	0	0	0	no	Kahle, Ludolphy
1028	Zool Inst Kiel	28672	Wadden Sea of Schleswig-Holstein	1988	5	1983	1976-1984	juvenile	female	0	0	3	2	3	3	3	11	0	0	0	0	0	0	no	Kahle, Ludolphy
1029	Zool Inst Kiel	28051	Wadden Sea of Schleswig-Holstein	1988	5	1983	1976-1984	juvenile	female	0	0	3	2	3	3	3	11	0	0	0	0	0	0	no	Kahle, Ludolphy
1030	Zool Inst Kiel	28464	Wadden Sea of Schleswig-Holstein	1988	5	1983	1976-1984	juvenile	female	0	0	2	2	2	2	2	8	0	0	0	0	0	0	no	Kahle, Ludolphy
1032	Zool Inst Kiel	28433	Wadden Sea of Schleswig-Holstein	1988	5	1983	1976-1984	juvenile	female	0	0	3	3	3	2	3	11	0	0	0	0	0	0	no	Kahle, Ludolphy
1034	Zool Inst Kiel	28406	Wadden Sea of Schleswig-Holstein	1988	5	1983	1976-1984	juvenile	female	0	0	2	2	2	2	2	8	0	0	0	0	0	0	no	Kahle, Ludolphy
1035	Zool Inst Kiel	28045	Wadden Sea of Schleswig-Holstein	1988	5	1983	1976-1984	juvenile	female	0	1	3	3	3	2	3	11	0	0	0	0	0	0	no	Kahle, Ludolphy
1037	Zool Inst Kiel	28675	Wadden Sea of Schleswig-Holstein	1988	5	1983	1976-1984	juvenile	male	0	0	2	2	3	3	3	10	0	0	0	0	0	0	no	Kahle, Ludolphy
1038	Zool Inst Kiel	28886	Wadden Sea of Schleswig-Holstein	1988	5	1983	1976-1984	juvenile	male	0	0	2	2	2	2	2	8	0	0	0	0	0	0	no	Kahle, Ludolphy
1039	Zool Inst Kiel	28454	Wadden Sea of Schleswig-Holstein	1988	5	1983	1976-1984	juvenile	male	0	0	2	3	3	3	3	11	0	0	0	0	0	0	no	Kahle, Ludolphy
1041	Zool Inst Kiel	28895	Wadden Sea of Schleswig-Holstein	1988	5	1983	1976-1984	juvenile	male	0	0	2	2	3	2	3	9	0	0	0	0	0	0	no	Kahle, Ludolphy
1042	Zool Inst Kiel	28847	Wadden Sea of Schleswig-Holstein	1988	5	1983	1976-1984	juvenile	male	0	0	3	3	2	2	3	10	0	0	0	0	0	0	no	Kahle, Ludolphy
1047	Zool Inst Kiel	28688	Wadden Sea of Schleswig-Holstein	1988	5	1983	1976-1984	juvenile	male	0	0	3	2	2	3	3	10	0	0	0	0	0	0	no	Kahle, Ludolphy
1048	Zool Inst Kiel	28450	Wadden Sea of Schleswig-Holstein	1989	5	1984	1976-1984	juvenile	male	0	0	3	2	3	2	3	10	0	0	0	0	0	0	no	Kahle, Ludolphy
1049	Zool Inst Kiel	29120	Wadden Sea of Schleswig-Holstein	1988	5	1983	1976-1984	juvenile	male	0	2	2	2	2	2	2	8	0	0	0	0	0	0	no	Kahle, Ludolphy
1051	Zool Inst Kiel	29639	Wadden Sea of Schleswig-Holstein	1988	5	1983	1976-1984	juvenile	male	0	0	3	3	2	2	3	10	0	0	0	0	0	0	no	Kahle, Ludolphy
1052	Zool Inst Kiel	30778	Wadden Sea of Schleswig-Holstein	1991	5	1986	1985-1994	juvenile	male	0	0	2	2	3	2	3	9	0	0	0	0	0	0	no	Kahle, Ludolphy
1053	Zool Inst Kiel	30956	Wadden Sea of Schleswig-Holstein	1992	5	1987	1985-1994	juvenile	male	0	0	3	3	2	3	3	11	0	0	0	0	0	0	no	Kahle, Ludolphy
1054	Zool Inst Kiel	29482	Wadden Sea of Schleswig-Holstein	1988	5	1983	1976-1984	juvenile	male	0	0	3	3	3	2	3	11	0	0	0	0	0	0	no	Kahle, Ludolphy
1056	Zool Inst Kiel	29619	Wadden Sea of Schleswig-Holstein	1988	5	1983	1976-1984	juvenile	male	0	0	2	2	2	2	2	8	0	0	0	0	0	0	no	Kahle, Ludolphy
1057	Zool Inst Kiel	29424	Wadden Sea of Schleswig-Holstein	1988	5	1983	1976-1984	juvenile	male	0	0	2	2	2	2	2	8	0	0	0	0	0	0	no	Kahle, Ludolphy
1061	Zool Inst Kiel	29286	Wadden Sea of Schleswig-Holstein	1988	5	1983	1976-1984	juvenile	male	0	0	2	2	2	2	2	8	0	0	0	0	0	0	no	Kahle, Ludolphy
1062	Zool Inst Kiel	29704	Wadden Sea of Schleswig-Holstein	1988	5	1983	1976-1984	juvenile	male	0	0	3	3	2	2	3	10	0	0	0	0	0	0	no	Kahle, Ludolphy
1066	Zool Inst Kiel	29537	Wadden Sea of Schleswig-Holstein	1988	5	1983	1976-1984	juvenile	male	0	0	3	3	2	2	3	10	0	0	0	0	0	0	no	Kahle, Ludolphy
1067	Zool Inst Kiel	29213	Wadden Sea of Schleswig-Holstein	1988	5	1983	1976-1984	juvenile	male	0	0	3	3	3	2	3	11	0	0	0	0	0	0	no	Kahle, Ludolphy
1068	Zool Inst Kiel	29293	Wadden Sea of Schleswig-Holstein	1988	5	1983	1976-1984	juvenile	male	0	0	3	3	2	3	3	11	0	0	0	0	0	0	no	Kahle, Ludolphy
1069	Zool Inst Kiel	29187	Wadden Sea of Schleswig-Holstein	1988	5	1983	1976-1984	juvenile	male	0	0	3	2	2	3	3	10	0	0	0	0	0	0	no	Kahle, Ludolphy
1070	Zool Inst Kiel	29134	Wadden Sea of Schleswig-Holstein	1988	5	1983	1976-1984	juvenile	male	0	0	3	3	2	2	3	10	0	0	0	0	0	0	no	Kahle, Ludolphy
1071	Zool Inst Kiel	25705	Wadden Sea of Schleswig-Holstein	1985	6	1979	1976-1984	adult	male	0	0	3	3	3	3	3	12	0	0	0	0	0	0	no	Kahle, Ludolphy
1074	Zool Inst Kiel	28447	Wadden Sea of Schleswig-Holstein	1988	6	1982	1976-1984	adult	male	2	0	2	2	3	4	4	11	0	0	0	0	0	0	no	Kahle, Ludolphy
1076	Zool Inst Kiel	28075	Wadden Sea of Schleswig-Holstein	1988	6	1982	1976-1984	adult	male	0	1	3	3	2	2	3	10	0	0	0	0	0	0	no	Kahle, Ludolphy
1078	Zool Inst Kiel	28274	Wadden Sea of Schleswig-Holstein	1988	6	1982	1976-1984	adult	male	1	0	3	3	2	2	3	10	0	0	0	0	0	0	no	Kahle, Ludolphy
1080	Zool Inst Kiel	27972	Wadden Sea of Schleswig-Holstein	1988	6	1982	1976-1984	adult	male	0	0	3	3	3	3	3	12	0	0	0	0	0	0	no	Kahle, Ludolphy
1083	Zool Inst Kiel	28292	Wadden Sea of Schleswig-Holstein	1988	6	1982	1976-1984	adult	male	0	0	3	3	2	2	3	10	0	0	0	0	0	0	no	Kahle, Ludolphy
1084	Zool Inst Kiel	28366	Wadden Sea of Schleswig-Holstein	1988	6	1982	1976-1984	adult	male	0	0	3	2	3	3	3	11	0	0	0	0	0	0	no	Kahle, Ludolphy
1085	Zool Inst Kiel	26481	Wadden Sea of Schleswig-Holstein	1986	6	1980	1976-1984	adult	male	0	0	3	3	3	2	3	11	0	0	0	0	0	0	no	Kahle, Ludolphy
1089	Zool Inst Kiel	28650	Wadden Sea of Schleswig-Holstein	1988	6	1982	1976-1984	adult	male	0	0	3	3	3	2	3	11	0	0	0	0	0	0	no	Kahle, Ludolphy
1090	Zool Inst Kiel	28652	Wadden Sea of Schleswig-Holstein	1988	6	1982	1976-1984	adult	male	0	0	3	3	3	3	3	12	0	0	0	0	0	0	no	Kahle, Ludolphy
1095	Zool Inst Kiel	29259	Wadden Sea of Schleswig-Holstein	1988	6	1982	1976-1984	adult	male	0	0	3	3	2	2	3	10	0	0	0	0	0	0	no	Kahle, Ludolphy
1096	Zool Inst Kiel	29281	Wadden Sea of Schleswig-Holstein	1988	6	1982	1976-1984	adult	male	0	0	2	3	3	2	3	10	0	0	0	0	0	0	no	Kahle, Ludolphy
1104	Zool Inst Kiel	29238	Wadden Sea of Schleswig-Holstein	1988	6	1982	1976-1984	adult	male	0	0	3	3	2	2	3	10	0	0	0	0	0	0	no	Kahle, Ludolphy
1105	Zool Inst Kiel	28676	Wadden Sea of Schleswig-Holstein	1988	6	1982	1976-1984	adult	male	0	0	3	3	2	2	3	10	0	0	0	0	0	0	no	Kahle, Ludolphy
1106	Zool Inst Kiel	28985	Wadden Sea of Schleswig-Holstein	1988	5	1983	1976-1984	juvenile	female	0	0	3	3	2	2	3	10	0	0	0	0	0	0	no	Kahle, Ludolphy
1107	Zool Inst Kiel	28677	Wadden Sea of Schleswig-Holstein	1988	5	1983	1976-1984	juvenile	female	0	0	2	2	2	2	2	8	0	0	0	0	0	0	no	Kahle, Ludolphy
1108	Zool Inst Kiel	29394	Wadden Sea of Schleswig-Holstein	1988	5	1983	1976-1984	juvenile	female	0	0	3	2	2	3	3	10	0	0	0	0	0	0	no	Kahle, Ludolphy
1109	Zool Inst Kiel	29150	Wadden Sea of Schleswig-Holstein	1988	5	1983	1976-1984	juvenile	female	0	0	2	2	2	2	2	8	0	0	0	0	0	0	no	Kahle, Ludolphy
1110	Zool Inst Kiel	29536	Wadden Sea of Schleswig-Holstein	1988	5	1983	1976-1984	juvenile	female	0	0	2	2	2	2	2	8	0	0	0	0	0	0	no	Kahle, Ludolphy
1111	Zool Inst Kiel	29189	Wadden Sea of Schleswig-Holstein	1988	5	1983	1976-1984	juvenile	female	0	0	2	2	2	2	2	8	0	0	0	0	0	0	?	Kahle, Ludolphy
1112	Zool Inst Kiel	29181	Wadden Sea of Schleswig-Holstein	1988	5	1983	1976-1984	juvenile	female	0	0	2	3	2	3	3	10	0	0	0	0	0	0	no	Kahle, Ludolphy
1113	Zool Inst Kiel	29524	Wadden Sea of Schleswig-Holstein	1988	5	1983	1976-1984	juvenile	female	0	0	2	2	2	2	2	8	0	0	0	0	0	0	no	Kahle, Ludolphy
1114	Zool Inst Kiel	29179	Wadden Sea of Schleswig-Holstein	1988	5	1983	1976-1984	juvenile	female	0	0	2	2	2	2	2	8	0	0	0	0	0	0	no	Kahle, Ludolphy
1116	Zool Inst Kiel	29456	Wadden Sea of Schleswig-Holstein	1988	5	1983	1976-1984	juvenile	female	0	0	2	2	2	3	3	9	0	0	0	0	0	0	no	Kahle, Ludolphy
1118	Zool Inst Kiel	29586	Wadden Sea of Schleswig-Holstein	1988	5	1983	1976-1984	juvenile	female	0	0	2	2	2	2	2	8	0	0	0	0	0	0	no	Kahle, Ludolphy
1119	Zool Inst Kiel	29210	Wadden Sea of Schleswig-Holstein	1988	5	1983	1976-1984	juvenile	female	0	0	2	2	3	3	3	10	0	0	0	0	0	0	no	Kahle, Ludolphy
1120	Zool Inst Kiel	28960	Wadden Sea of Schleswig-Holstein	1988	5	1983	1976-1984	juvenile	female	0	0	2	2	2	2	2	8	0	0	0	0	0	0	no	Kahle, Ludolphy
1121	Zool Inst Kiel	29162	Wadden Sea of Schleswig-Holstein	1988	5	1983	1976-1984	juvenile	female	0	0	2	2	2	2	2	8	0	0	0	0	0	0	no	Kahle, Ludolphy
1122	Zool Inst Kiel	29214	Wadden Sea of Schleswig-Holstein	1988	5	1983	1976-1984	juvenile	female	0	0	2	2	3	2	3	9	0	0	0	0	0	0	no	Kahle, Ludolphy
1125	Zool Inst Kiel	29356	Wadden Sea of Schleswig-Holstein	1988	5	1983	1976-1984	juvenile	female	0	0	2	2	3	3	3	10	0	0	0	0	0	0	no	Kahle, Ludolphy
1127	Zool Inst Kiel	28875	Wadden Sea of Schleswig-Holstein	1988	5	1983	1976-1984	juvenile	female	0	0	2	2	3	2	3	9	0	0	0	0	0	0	no	Kahle, Ludolphy
1128	Zool Inst Kiel	29757	Wadden Sea of Schleswig-Holstein	1990	5	1985	1985-1994	juvenile	female	0	0	2	2	3	2	3	9	0	0	0	0	0	0	no	Kahle, Ludolphy
1129	Zool Inst Kiel	28685	Wadden Sea of Schleswig-Holstein	1988	5	1983	1976-1984	juvenile	female	0	0	2	3	2	2	3	9	0	0	0	0	0	0	no	Kahle, Ludolphy
1130	Zool Inst Kiel	28951	Wadden Sea of Schleswig-Holstein	1988	5	1983	1976-1984	juvenile	female	0	0	2	2	2	2	2	8	0	0	0	0	0	0	no	Kahle, Ludolphy
1131	Zool Inst Kiel	29131	Wadden Sea of Schleswig-Holstein	1988	5	1983	1976-1984	juvenile	female	0	0	2	2	2	2	2	8	0	0	0	0	0	0	no	Kahle, Ludolphy
1132	Zool Inst Kiel	28773	Wadden Sea of Schleswig-Holstein	1988	5	1983	1976-1984	juvenile	female	0	0	2	2	2	2	2	8	0	0	0	0	0	0	no	Kahle, Ludolphy
1133	Zool Inst Kiel	29357	Wadden Sea of Schleswig-Holstein	1988	5	1983	1976-1984	juvenile	female	0	0	2	2	2	2	2	8	0	0	0	0	0	0	no	Kahle, Ludolphy
1135	Zool Inst Kiel	25068	Wadden Sea of Schleswig-Holstein	1984	6	1978	1976-1984	adult	female	0	0	2	2	2	2	2	8	0	0	0	0	0	0	no	Kahle, Ludolphy
1137	Zool Inst Kiel	22706	Wadden Sea of Schleswig-Holstein	1982	6	1976	1976-1984	adult	female	0	0	2	2	2	2	2	8	0	0	0	0	0	0	no	Kahle, Ludolphy
1141	Zool Inst Kiel	28441	Wadden Sea of Schleswig-Holstein	1988	6	1982	1976-1984	adult	female	0	0	2	2	2	2	2	8	0	0	0	0	0	0	no	Kahle, Ludolphy
1142	Zool Inst Kiel	27806	Wadden Sea of Schleswig-Holstein	1988	6	1982	1976-1984	adult	female	0	0	2	2	2	2	2	8	0	0	0	0	0	0	no	Kahle, Ludolphy
1143	Zool Inst Kiel	27780	Wadden Sea of Schleswig-Holstein	1988	6	1982	1976-1984	adult	female	0	0	2	2	2	2	2	8	0	0	0	0	0	0	no	Kahle, Ludolphy
1147	Zool Inst Kiel	28636	Wadden Sea of Schleswig-Holstein	1988	6	1982	1976-1984	adult	female	0	0	2	3	2	2	3	9	0	0	0	0	0	0	no	Kahle, Ludolphy
1148	Zool Inst Kiel	28559	Wadden Sea of Schleswig-Holstein	1988	6	1982	1976-1984	adult	female	0	0	2	2	2	2	2	8	0	0	0	0	0	0	no	Kahle, Ludolphy
1149	Zool Inst Kiel	28058	Wadden Sea of Schleswig-Holstein	1988	6	1982	1976-1984	adult	female	0	0	2	2	2	2	2	8	0	0	0	0	0	0	no	Kahle, Ludolphy
1153	Zool Inst Kiel	31220	Wadden Sea of Schleswig-Holstein	1993	6	1987	1985-1994	adult	female	0	0	2	2	2	2	2	8	0	0	0	0	0	0	no	Kahle, Ludolphy
1154	Zool Inst Kiel	27853	Wadden Sea of Schleswig-Holstein	1988	6	1982	1976-1984	adult	female	0	0	2	2	2	2	2	8	0	0	0	0	0	0	no	Kahle, Ludolphy
1156	Zool Inst Kiel	28342	Wadden Sea of Schleswig-Holstein	1988	6	1982	1976-1984	adult	female	0	0	2	2	2	2	2	8	0	0	0	0	0	0	no	Kahle, Ludolphy
1157	Zool Inst Kiel	28209	Wadden Sea of Schleswig-Holstein	1988	6	1982	1976-1984	adult	female	0	0	2	2	2	2	2	8	0	0	0	0	0	0	no	Kahle, Ludolphy
1158	Zool Inst Kiel	28198	Wadden Sea of Schleswig-Holstein	1988	6	1982	1976-1984	adult	female	0	0	2	3	2	2	3	9	0	0	0	0	0	0	no	Kahle, Ludolphy
1159	Zool Inst Kiel	28326	Wadden Sea of Schleswig-Holstein	1988	6	1982	1976-1984	adult	female	0	0	4	4	3	2	4	13	0	0	0	0	0	0	no	Kahle, Ludolphy
1160	Zool Inst Kiel	28190	Wadden Sea of Schleswig-Holstein	1988	6	1982	1976-1984	adult	female	0	0	2	2	2	3	3	9	0	0	0	0	0	0	no	Kahle, Ludolphy
1161	Zool Inst Kiel	27922	Wadden Sea of Schleswig-Holstein	1988	6	1982	1976-1984	adult	female	0	0	2	2	2	2	2	8	0	0	0	0	0	0	no	Kahle, Ludolphy
1162	Zool Inst Kiel	28214	Wadden Sea of Schleswig-Holstein	1988	6	1982	1976-1984	adult	female	0	0	2	2	2	2	2	8	0	0	0	0	0	0	no	Kahle, Ludolphy
1164	Zool Inst Kiel	29129	Wadden Sea of Schleswig-Holstein	1988	6	1982	1976-1984	adult	female	0	0	2	2	3	3	3	10	0	0	0	0	0	0	no	Kahle, Ludolphy
1166	Zool Inst Kiel	28728	Wadden Sea of Schleswig-Holstein	1988	6	1982	1976-1984	adult	female	0	0	2	2	2	2	2	8	0	0	0	0	0	0	no	Kahle, Ludolphy
1168	Zool Inst Kiel	29346	Wadden Sea of Schleswig-Holstein	1988	6	1982	1976-1984	adult	female	0	0	2	2	2	2	2	8	0	0	0	0	0	0	no	Kahle, Ludolphy
1171	Zool Inst Kiel	29037	Wadden Sea of Schleswig-Holstein	1988	6	1982	1976-1984	adult	female	0	0	2	2	2	2	2	8	0	0	0	0	0	0	no	Kahle, Ludolphy
1172	Zool Inst Kiel	28975	Wadden Sea of Schleswig-Holstein	1988	6	1982	1976-1984	adult	female	0	0	2	2	2	2	2	8	0	0	0	0	0	0	no	Kahle, Ludolphy
1173	Zool Inst Kiel	29228	Wadden Sea of Schleswig-Holstein	1988	6	1982	1976-1984	adult	female	0	0	2	2	2	2	2	8	0	0	0	0	0	0	no	Kahle, Ludolphy
1174	Zool Inst Kiel	29140	Wadden Sea of Schleswig-Holstein	1988	6	1982	1976-1984	adult	female	0	0	2	2	2	2	2	8	0	0	0	0	0	0	no	Kahle, Ludolphy
1175	Zool Inst Kiel	28964	Wadden Sea of Schleswig-Holstein	1988	6	1982	1976-1984	adult	female	0	0	2	2	2	2	2	8	0	0	0	0	0	0	no	Kahle, Ludolphy
1176	Zool Inst Kiel	29052	Wadden Sea of Schleswig-Holstein	1988	6	1982	1976-1984	adult	female	0	0	2	2	2	2	2	8	0	0	0	0	0	0	no	Kahle, Ludolphy
1177	Zool Inst Kiel	29185	Wadden Sea of Schleswig-Holstein	1988	6	1982	1976-1984	adult	female	0	0	2	2	2	2	2	8	0	0	0	0	0	0	no	Kahle, Ludolphy
1178	Zool Inst Kiel	28744	Wadden Sea of Schleswig-Holstein	1988	6	1982	1976-1984	adult	female	0	0	2	2	2	2	2	8	0	0	0	0	0	0	no	Kahle, Ludolphy
1180	Zool Inst Kiel	29378	Wadden Sea of Schleswig-Holstein	1988	6	1982	1976-1984	adult	female	0	0	2	2	2	2	2	8	0	0	0	0	0	0	no	Kahle, Ludolphy
1182	Zool Inst Kiel	28811	Wadden Sea of Schleswig-Holstein	1988	6	1982	1976-1984	adult	female	0	0	2	2	2	2	2	8	0	0	0	0	0	0	no	Kahle, Ludolphy
1183	Zool Inst Kiel	28963	Wadden Sea of Schleswig-Holstein	1988	6	1982	1976-1984	adult	female	0	0	2	2	2	2	2	8	0	0	0	0	0	0	no	Kahle, Ludolphy
1184	Zool Inst Kiel	29137	Wadden Sea of Schleswig-Holstein	1988	6	1982	1976-1984	adult	female	0	0	2	2	2	2	2	8	0	0	0	0	0	0	no	Kahle, Ludolphy
1186	Zool Inst Kiel	30603	Wadden Sea of Schleswig-Holstein	1991	6	1985	1985-1994	adult	male	0	0	3	3	2	2	3	10	0	0	0	0	0	0	no	Kahle, Ludolphy
1188	Zool Inst Kiel	29705	Wadden Sea of Schleswig-Holstein	1988	6	1982	1976-1984	adult	male	0	0	2	3	2	2	3	9	0	0	0	0	0	0	no	Kahle, Ludolphy
1191	Zool Inst Kiel	29548	Wadden Sea of Schleswig-Holstein	1988	6	1982	1976-1984	adult	male	0	0	2	3	2	2	3	9	0	0	0	0	0	0	no	Kahle, Ludolphy
1194	Zool Inst Kiel	29528	Wadden Sea of Schleswig-Holstein	1988	6	1982	1976-1984	adult	male	0	0	2	2	2	2	2	8	0	0	0	0	0	0	no	Kahle, Ludolphy
1196	Zool Inst Kiel	29307	Wadden Sea of Schleswig-Holstein	1988	6	1982	1976-1984	adult	male	0	0	2	2	2	2	2	8	0	0	0	0	0	0	no	Kahle, Ludolphy
1197	Zool Inst Kiel	29905	Wadden Sea of Schleswig-Holstein	1990	6	1984	1976-1984	adult	male	0	0	2	2	2	2	2	8	0	0	0	0	0	0	no	Kahle, Ludolphy
1200	Zool Inst Kiel	29365	Wadden Sea of Schleswig-Holstein	1988	6	1982	1976-1984	adult	male	0	0	2	2	2	2	2	8	0	0	0	0	0	0	no	Kahle, Ludolphy
1210	Zool Inst Kiel	28734	Wadden Sea of Schleswig-Holstein	1988	7	1981	1976-1984	adult	male	0	0	2	2	2	2	2	8	0	0	0	0	0	0	no	Kahle, Ludolphy
1212	Zool Inst Kiel	28368	Wadden Sea of Schleswig-Holstein	1988	7	1981	1976-1984	adult	male	0	0	2	2	2	2	2	8	0	0	0	0	0	0	no	Kahle, Ludolphy
1215	Zool Inst Kiel	28073	Wadden Sea of Schleswig-Holstein	1988	7	1981	1976-1984	adult	male	0	0	2	2	3	2	3	9	0	0	0	0	0	0	no	Kahle, Ludolphy
1220	Zool Inst Kiel	28047	Wadden Sea of Schleswig-Holstein	1988	7	1981	1976-1984	adult	male	0	0	2	3	3	3	3	11	0	0	0	0	0	0	no	Kahle, Ludolphy
1225	Zool Inst Kiel	29230	Wadden Sea of Schleswig-Holstein	1988	7	1981	1976-1984	adult	male	0	0	3	2	2	2	3	9	0	0	0	0	0	0	no	Kahle, Ludolphy
1228	Zool Inst Kiel	29368	Wadden Sea of Schleswig-Holstein	1988	7	1981	1976-1984	adult	male	0	0	2	2	2	2	2	8	0	0	0	0	0	0	no	Kahle, Ludolphy
1237	Zool Inst Kiel	29249	Wadden Sea of Schleswig-Holstein	1988	7	1981	1976-1984	adult	male	0	0	2	2	2	2	2	8	0	0	0	0	0	0	no	Kahle, Ludolphy
1246	Zool Inst Kiel	29272	Wadden Sea of Schleswig-Holstein	1988	7	1981	1976-1984	adult	male	0	0	2	2	2	2	2	8	0	0	0	0	0	0	no	Kahle, Ludolphy
1251	Zool Inst Kiel	29005	Wadden Sea of Schleswig-Holstein	1988	7	1981	1976-1984	adult	male	0	0	2	2	2	2	2	8	0	0	0	0	0	0	no	Kahle, Ludolphy
1254	Zool Inst Kiel	29532	Wadden Sea of Schleswig-Holstein	1988	7	1981	1976-1984	adult	male	0	0	2	2	2	2	2	8	0	0	0	0	0	0	no	Kahle, Ludolphy
1255	Zool Inst Kiel	31015	Wadden Sea of Schleswig-Holstein	1992	7	1985	1985-1994	adult	male	0	0	3	2	3	3	3	11	0	0	0	0	0	0	no	Kahle, Ludolphy
1256	Zool Inst Kiel	29563	Wadden Sea of Schleswig-Holstein	1988	7	1981	1976-1984	adult	male	1	0	2	2	4	4	4	12	0	0	0	0	0	0	no	Kahle, Ludolphy
1257	Zool Inst Kiel	n/a	Wadden Sea of Schleswig-Holstein	1988	7	1981	1976-1984	adult	male	0	0	2	2	2	2	2	8	0	0	0	0	0	0	no	Kahle, Ludolphy
1259	Zool Inst Kiel	30225	Wadden Sea of Schleswig-Holstein	1991	7	1984	1976-1984	adult	male	0	0	2	2	2	2	2	8	0	0	0	0	0	0	no	Kahle, Ludolphy
1263	Zool Inst Kiel	30497	Wadden Sea of Schleswig-Holstein	1991	6	1985	1985-1994	adult	female	1	0	2	2	2	2	2	8	0	0	0	0	0	0	no	Kahle, Ludolphy
1264	Zool Inst Kiel	30481	Wadden Sea of Schleswig-Holstein	1991	6	1985	1985-1994	adult	female	0	0	2	2	2	2	2	8	0	0	0	0	0	0	no	Kahle, Ludolphy
1265	Zool Inst Kiel	29459	Wadden Sea of Schleswig-Holstein	1988	6	1982	1976-1984	adult	female	0	0	2	2	2	2	2	8	0	0	0	0	0	0	no	Kahle, Ludolphy
1266	Zool Inst Kiel	29561	Wadden Sea of Schleswig-Holstein	1988	6	1982	1976-1984	adult	female	0	0	2	2	2	2	2	8	0	0	0	0	0	0	no	Kahle, Ludolphy
1268	Zool Inst Kiel	29469	Wadden Sea of Schleswig-Holstein	1988	6	1982	1976-1984	adult	female	0	0	2	2	2	2	2	8	0	0	0	0	0	0	no	Kahle, Ludolphy
1269	Zool Inst Kiel	29460	Wadden Sea of Schleswig-Holstein	1988	6	1982	1976-1984	adult	female	0	0	2	2	2	2	2	8	0	0	0	0	0	0	no	Kahle, Ludolphy
1271	Zool Inst Kiel	30499	Wadden Sea of Schleswig-Holstein	1991	6	1985	1985-1994	adult	female	0	0	2	2	2	2	2	8	0	0	0	0	0	0	no	Kahle, Ludolphy
1272	Zool Inst Kiel	29384	Wadden Sea of Schleswig-Holstein	1988	6	1982	1976-1984	adult	female	0	0	2	2	2	2	2	8	0	0	0	0	0	0	no	Kahle, Ludolphy
1274	Zool Inst Kiel	29436	Wadden Sea of Schleswig-Holstein	1988	6	1982	1976-1984	adult	female	0	0	2	2	2	2	2	8	0	0	0	0	0	0	no	Kahle, Ludolphy
1275	Zool Inst Kiel	30771	Wadden Sea of Schleswig-Holstein	1991	6	1985	1985-1994	adult	female	0	0	2	2	2	0	2	6	0	0	0	0	0	0	no	Kahle, Ludolphy
1276	Zool Inst Kiel	29568	Wadden Sea of Schleswig-Holstein	1988	6	1982	1976-1984	adult	female	0	0	2	2	2	2	2	8	0	0	0	0	0	0	no	Kahle, Ludolphy
1277	Zool Inst Kiel	29451	Wadden Sea of Schleswig-Holstein	1988	6	1982	1976-1984	adult	female	0	0	3	3	2	2	3	10	0	0	0	0	0	0	no	Kahle, Ludolphy
1278	Zool Inst Kiel	29640	Wadden Sea of Schleswig-Holstein	1988	6	1982	1976-1984	adult	female	0	0	2	2	2	2	2	8	0	0	0	0	0	0	no	Kahle, Ludolphy
1284	Zool Inst Kiel	22042	Wadden Sea of Schleswig-Holstein	1981	7	1974	1951-1975	adult	female	0	0	3	2	3	3	3	11	0	0	0	0	0	0	no	Kahle, Ludolphy
1286	Zool Inst Kiel	28679	Wadden Sea of Schleswig-Holstein	1988	7	1981	1976-1984	adult	female	0	0	2	2	2	2	2	8	0	0	0	0	0	0	no	Kahle, Ludolphy
1287	Zool Inst Kiel	28584	Wadden Sea of Schleswig-Holstein	1988	7	1981	1976-1984	adult	female	0	0	2	2	2	2	2	8	0	0	0	0	0	0	no	Kahle, Ludolphy
1289	Zool Inst Kiel	28820	Wadden Sea of Schleswig-Holstein	1988	7	1981	1976-1984	adult	female	0	0	2	2	2	2	2	8	0	0	0	0	0	0	no	Kahle, Ludolphy
1290	Zool Inst Kiel	28425	Wadden Sea of Schleswig-Holstein	1988	7	1981	1976-1984	adult	female	0	0	2	2	2	2	2	8	0	0	0	0	0	0	no	Kahle, Ludolphy
1294	Zool Inst Kiel	31224	Wadden Sea of Schleswig-Holstein	1993	7	1986	1985-1994	adult	female	1	0	2	2	4	2	4	10	0	0	0	0	0	0	no	Kahle, Ludolphy
1296	Zool Inst Kiel	28427	Wadden Sea of Schleswig-Holstein	1988	7	1981	1976-1984	adult	female	0	0	2	2	2	2	2	8	0	0	0	0	0	0	no	Kahle, Ludolphy
1298	Zool Inst Kiel	28279	Wadden Sea of Schleswig-Holstein	1988	7	1981	1976-1984	adult	female	0	0	2	2	2	2	2	8	0	0	0	0	0	0	no	Kahle, Ludolphy
1299	Zool Inst Kiel	27947	Wadden Sea of Schleswig-Holstein	1988	7	1981	1976-1984	adult	female	0	0	2	2	2	3	3	9	0	0	0	0	0	0	no	Kahle, Ludolphy
1304	Zool Inst Kiel	28332	Wadden Sea of Schleswig-Holstein	1988	7	1981	1976-1984	adult	female	0	0	2	2	2	2	2	8	0	0	0	0	0	0	no	Kahle, Ludolphy
1308	Zool Inst Kiel	29016	Wadden Sea of Schleswig-Holstein	1988	7	1981	1976-1984	adult	female	3	0	2	2	2	4	4	10	0	0	0	0	0	0	no	Kahle, Ludolphy
1310	Zool Inst Kiel	29527	Wadden Sea of Schleswig-Holstein	1988	7	1981	1976-1984	adult	female	0	0	2	2	2	2	2	8	0	0	0	0	0	0	no	Kahle, Ludolphy
1311	Zool Inst Kiel	29937	Wadden Sea of Schleswig-Holstein	1990	7	1983	1976-1984	adult	female	0	0	2	2	2	2	2	8	0	0	0	0	0	0	no	Kahle, Ludolphy
1312	Zool Inst Kiel	29545	Wadden Sea of Schleswig-Holstein	1988	7	1981	1976-1984	adult	female	0	0	2	2	2	2	2	8	0	0	0	0	0	0	no	Kahle, Ludolphy
1315	Zool Inst Kiel	29169	Wadden Sea of Schleswig-Holstein	1988	7	1981	1976-1984	adult	female	0	0	2	2	2	2	2	8	0	0	0	0	0	0	no	Kahle, Ludolphy
1318	Zool Inst Kiel	28967	Wadden Sea of Schleswig-Holstein	1988	7	1981	1976-1984	adult	female	0	0	2	2	2	2	2	8	0	0	0	0	0	0	no	Kahle, Ludolphy
1320	Zool Inst Kiel	29755	Wadden Sea of Schleswig-Holstein	1990	7	1983	1976-1984	adult	female	0	0	2	2	2	2	2	8	0	0	0	0	0	0	no	Kahle, Ludolphy
1323	Zool Inst Kiel	29177	Wadden Sea of Schleswig-Holstein	1988	7	1981	1976-1984	adult	female	0	0	2	2	2	2	2	8	0	0	0	0	0	0	no	Kahle, Ludolphy
1325	Zool Inst Kiel	29190	Wadden Sea of Schleswig-Holstein	1988	7	1981	1976-1984	adult	female	0	0	2	2	2	2	2	8	0	0	0	0	0	0	no	Kahle, Ludolphy
1326	Zool Inst Kiel	29395	Wadden Sea of Schleswig-Holstein	1988	7	1981	1976-1984	adult	female	0	0	3	3	3	3	3	12	0	0	0	0	0	0	no	Kahle, Ludolphy
1329	Zool Inst Kiel	29507	Wadden Sea of Schleswig-Holstein	1988	7	1981	1976-1984	adult	female	0	0	2	2	2	2	2	8	0	0	0	0	0	0	no	Kahle, Ludolphy
1330	Zool Inst Kiel	29363	Wadden Sea of Schleswig-Holstein	1988	7	1981	1976-1984	adult	female	0	0	2	2	2	2	2	8	0	0	0	0	0	0	no	Kahle, Ludolphy
1341	Zool Inst Kiel	22835	Wadden Sea of Schleswig-Holstein	1982	8	1974	1951-1975	adult	male	5	0	2	2	2	3	3	9	0	0	0	0	0	0	?	Kahle, Ludolphy
1345	Zool Inst Kiel	28477	Wadden Sea of Schleswig-Holstein	1989	8	1981	1976-1984	adult	male	0	0	3	2	2	2	3	9	0	0	0	0	0	0	no	Kahle, Ludolphy
1390	Zool Inst Kiel	27707	Wadden Sea of Schleswig-Holstein	1987	8	1979	1976-1984	adult	female	0	0	2	2	2	2	2	8	0	0	0	0	0	0	no	Kahle, Ludolphy
1399	Zool Inst Kiel	28007	Wadden Sea of Schleswig-Holstein	1988	8	1980	1976-1984	adult	female	0	0	2	2	3	3	3	10	0	0	0	0	0	0	no	Kahle, Ludolphy
1421	Zool Inst Kiel	29057	Wadden Sea of Schleswig-Holstein	1988	8	1980	1976-1984	adult	female	0	0	2	2	2	2	2	8	0	0	0	0	0	0	no	Kahle, Ludolphy
1423	Zool Inst Kiel	28806	Wadden Sea of Schleswig-Holstein	1988	8	1980	1976-1984	adult	female	0	0	2	2	2	2	2	8	0	0	0	0	0	0	no	Kahle, Ludolphy
1428	Zool Inst Kiel	29223	Wadden Sea of Schleswig-Holstein	1988	8	1980	1976-1984	adult	female	0	0	2	2	2	2	2	8	0	0	0	0	0	0	no	Kahle, Ludolphy
1429	Zool Inst Kiel	29541	Wadden Sea of Schleswig-Holstein	1988	8	1980	1976-1984	adult	female	0	0	2	2	2	2	2	8	0	0	0	0	0	0	no	Kahle, Ludolphy
1453	Zool Inst Kiel	28206	Wadden Sea of Schleswig-Holstein	1988	9	1979	1976-1984	adult	female	0	0	2	2	2	2	2	8	0	0	0	0	0	0	no	Kahle, Ludolphy
1463	Zool Inst Kiel	25277	Wadden Sea of Schleswig-Holstein	1966	9	1957	1951-1975	adult	female	0	0	3	3	4	4	4	14	0	0	0	0	0	0	no	Kahle, Ludolphy
1465	Zool Inst Kiel	26595	Wadden Sea of Schleswig-Holstein	1986	9	1977	1976-1984	adult	female	0	0	2	2	2	2	2	8	0	0	0	0	0	0	no	Kahle, Ludolphy
1466	Zool Inst Kiel	25704	Wadden Sea of Schleswig-Holstein	1985	9	1976	1976-1984	adult	female	0	0	2	2	2	2	2	8	0	0	0	0	0	0	no	Kahle, Ludolphy
1479	Zool Inst Kiel	28785	Wadden Sea of Schleswig-Holstein	1988	9	1979	1976-1984	adult	male	0	0	3	2	2	2	3	9	0	0	0	0	0	0	no	Kahle, Ludolphy
1527	Zool Inst Kiel	29558	Wadden Sea of Schleswig-Holstein	1988	9	1979	1976-1984	adult	female	0	0	2	2	2	2	2	8	0	0	0	0	0	0	no	Kahle, Ludolphy
1537	Zool Inst Kiel	28940	Wadden Sea of Schleswig-Holstein	1988	9	1979	1976-1984	adult	female	0	0	2	2	2	2	2	8	0	0	0	0	0	0	no	Kahle, Ludolphy
1546	Zool Inst Kiel	28976	Wadden Sea of Schleswig-Holstein	1988	10	1978	1976-1984	adult	female	0	0	2	2	2	2	2	8	0	0	0	0	0	0	no	Kahle, Ludolphy
1552	Zool Inst Kiel	28981	Wadden Sea of Schleswig-Holstein	1988	10	1978	1976-1984	adult	female	0	0	2	2	2	2	2	8	0	0	0	0	0	0	no	Kahle, Ludolphy
1556	Zool Inst Kiel	28588	Wadden Sea of Schleswig-Holstein	1988	10	1978	1976-1984	adult	female	7	0	4	4	3	3	4	14	0	0	0	0	0	0	no	Kahle, Ludolphy
1567	Zool Inst Kiel	29216	Wadden Sea of Schleswig-Holstein	1988	10	1978	1976-1984	adult	female	0	0	2	2	2	2	2	8	0	0	0	0	0	0	no	Kahle, Ludolphy
1572	Zool Inst Kiel	29151	Wadden Sea of Schleswig-Holstein	1988	10	1978	1976-1984	adult	female	0	0	3	3	2	2	3	10	0	0	0	0	0	0	no	Kahle, Ludolphy
1578	Zool Inst Kiel	29126	Wadden Sea of Schleswig-Holstein	1988	8	1980	1976-1984	adult	male	0	0	2	2	2	2	2	8	0	0	0	0	0	0	no	Kahle, Ludolphy
1581	Zool Inst Kiel	28780	Wadden Sea of Schleswig-Holstein	1988	8	1980	1976-1984	adult	male	0	0	2	2	2	2	2	8	0	0	0	0	0	0	no	Kahle, Ludolphy
1585	Zool Inst Kiel	29141	Wadden Sea of Schleswig-Holstein	1988	8	1980	1976-1984	adult	male	0	0	2	2	3	3	3	10	0	0	0	0	0	0	no	Kahle, Ludolphy
1597	Zool Inst Kiel	29316	Wadden Sea of Schleswig-Holstein	1988	8	1980	1976-1984	adult	male	0	0	2	2	3	3	3	10	0	0	0	0	0	0	no	Kahle, Ludolphy
1676	Zool Inst Kiel	29246	Wadden Sea of Schleswig-Holstein	1988	11	1977	1976-1984	adult	female	0	0	2	2	2	2	2	8	0	0	0	0	0	0	no	Kahle, Ludolphy
1697	Zool Inst Kiel	29335	Wadden Sea of Schleswig-Holstein	1988	11	1977	1976-1984	adult	female	0	0	2	2	3	2	3	9	0	0	0	0	0	0	no	Kahle, Ludolphy
1794	Zool Inst Kiel	30649	Wadden Sea of Lower Saxony	1988	1.5	1987	1985-1994	juvenile	male	0	0	2	2	2	2	2	8	0	0	0	0	0	0	no	Kahle, Ludolphy
1796	Zool Inst Kiel	30654	Wadden Sea of Hamburg & Elbe Estuary	1988	2	1986	1985-1994	juvenile	female	0	0	3	3	2	2	3	10	0	0	0	0	0	0	no	Kahle, Ludolphy
1797	Zool Inst Kiel	30675	Wadden Sea of Lower Saxony	1988	2	1986	1985-1994	juvenile	female	0	0	3	3	2	2	3	10	0	0	0	0	0	0	no	Kahle, Ludolphy
1838	Zool Inst Kiel	30668	Wadden Sea of Hamburg & Elbe Estuary	1988	6	1982	1976-1984	adult	female	0	0	2	2	2	2	2	8	0	0	0	0	0	0	no	Kahle, Ludolphy
1839	Zool Inst Kiel	30656	Wadden Sea of Lower Saxony	1988	0.833333	1987	1985-1994	juvenile	male	0	0	2	2	2	2	2	8	0	0	0	0	0	0	no	Kahle, Ludolphy
1840	Zool Inst Kiel	30643	Wadden Sea of Lower Saxony	1988	1.08333	1987	1985-1994	juvenile	male	0	0	2	2	0	2	2	6	0	0	0	0	0	0	no	Kahle, Ludolphy
1841	Zool Inst Kiel	30680	Wadden Sea of Lower Saxony	1988	3	1985	1985-1994	juvenile	male	0	0	2	2	2	2	2	8	0	0	0	0	0	0	no	Kahle, Ludolphy
1842	Zool Inst Kiel	30666	Wadden Sea of Hamburg & Elbe Estuary	1988	5	1983	1976-1984	juvenile	male	1	0	2	2	2	2	2	8	0	0	0	0	0	0	no	Kahle, Ludolphy
1843	Zool Inst Kiel	30674	Wadden Sea of Hamburg & Elbe Estuary	1988	4	1984	1976-1984	juvenile	female	0	0	2	2	3	2	3	9	0	0	0	0	0	0	no	Kahle, Ludolphy
1844	Zool Inst Kiel	30652	Wadden Sea of Hamburg & Elbe Estuary	1988	0.115385	1988	1985-1994	juvenile	male	0	0	2	2	2	2	2	8	0	0	0	0	0	0	no	Kahle, Ludolphy
1845	Zool Inst Kiel	30664	Wadden Sea of Lower Saxony	1988	0.115385	1988	1985-1994	juvenile	male	0	0	0	0	2	2	2	4	0	0	0	0	0	0	no	Kahle, Ludolphy
1846	Zool Inst Kiel	30671	Wadden Sea of Lower Saxony	1988	7	1981	1976-1984	adult	female	0	0	2	2	2	2	2	8	0	0	0	0	0	0	no	Kahle, Ludolphy
1847	Zool Inst Kiel	30659	Wadden Sea of Lower Saxony	1988	1.16667	1987	1985-1994	juvenile	male	0	0	2	2	2	2	2	8	0	0	0	0	0	0	no	Kahle, Ludolphy
1848	Zool Inst Kiel	30681	Wadden Sea of Hamburg & Elbe Estuary	1988	4	1984	1976-1984	juvenile	female	0	0	2	2	2	2	2	8	0	0	0	0	0	0	no	Kahle, Ludolphy
1874	Zool Inst Kiel	30028	Wadden Sea of Lower Saxony	1988	1	1987	1985-1994	juvenile	female	0	0	2	2	2	2	2	8	0	0	0	0	0	0	no	Kahle, Ludolphy
1875	Zool Inst Kiel	30046	Wadden Sea of Lower Saxony	1988	6	1982	1976-1984	adult	female	0	0	2	2	2	2	2	8	0	0	0	0	0	0	no	Kahle, Ludolphy
1876	Zool Inst Kiel	30013	Wadden Sea of Lower Saxony	1988	1	1987	1985-1994	juvenile	female	0	0	2	2	2	2	2	8	0	0	0	0	0	0	no	Kahle, Ludolphy
1877	Zool Inst Kiel	30060	Wadden Sea of Lower Saxony	1988	4	1984	1976-1984	juvenile	female	0	0	2	2	2	2	2	8	0	0	0	0	0	0	no	Kahle, Ludolphy
1878	Zool Inst Kiel	30020	Wadden Sea of Lower Saxony	1988	1	1987	1985-1994	juvenile	male	0	0	2	2	2	2	2	8	0	0	0	0	0	0	no	Kahle, Ludolphy
1879	Zool Inst Kiel	30014	Wadden Sea of Lower Saxony	1988	0.75	1987	1985-1994	juvenile	male	0	0	2	2	2	2	2	8	0	0	0	0	0	0	no	Kahle, Ludolphy
1880	Zool Inst Kiel	30015	Wadden Sea of Lower Saxony	1988	1	1987	1985-1994	juvenile	male	0	0	2	2	2	2	2	8	0	0	0	0	0	0	no	Kahle, Ludolphy
1881	Zool Inst Kiel	30011	Wadden Sea of Lower Saxony	1988	1	1987	1985-1994	juvenile	male	0	0	2	2	2	2	2	8	0	0	0	0	0	0	no	Kahle, Ludolphy
1882	Zool Inst Kiel	30057	Wadden Sea of Lower Saxony	1988	1	1987	1985-1994	juvenile	female	0	0	2	2	2	2	2	8	0	0	0	0	0	0	no	Kahle, Ludolphy
1883	Zool Inst Kiel	30007	Wadden Sea of Lower Saxony	1988	1	1987	1985-1994	juvenile	female	0	0	2	2	2	2	2	8	0	0	0	0	0	0	no	Kahle, Ludolphy
1884	Zool Inst Kiel	30055	Wadden Sea of Lower Saxony	1988	0.0833333	1988	1985-1994	early postnatal	male	0	0	2	2	2	2	2	8	0	0	0	0	0	0	no	Kahle, Ludolphy
1885	Zool Inst Kiel	30008	Wadden Sea of Lower Saxony	1988	1	1987	1985-1994	juvenile	female	0	0	2	2	2	2	2	8	0	0	0	0	0	0	no	Kahle, Ludolphy
1886	Zool Inst Kiel	30053	Wadden Sea of Lower Saxony	1988	2	1986	1985-1994	juvenile	female	0	0	2	2	2	2	2	8	0	0	0	0	0	0	no	Kahle, Ludolphy
1887	Zool Inst Kiel	30044	Wadden Sea of Lower Saxony	1988	1	1987	1985-1994	juvenile	male	0	0	2	2	2	2	2	8	0	0	0	0	0	0	no	Kahle, Ludolphy
1888	Zool Inst Kiel	30005	Wadden Sea of Lower Saxony	1988	4	1984	1976-1984	juvenile	male	0	0	2	2	2	2	2	8	0	0	0	0	0	0	no	Kahle, Ludolphy
1890	Zool Inst Kiel	30037	Wadden Sea of Lower Saxony	1988	1	1987	1985-1994	juvenile	female	0	0	2	2	2	2	2	8	0	0	0	0	0	0	no	Kahle, Ludolphy
1891	Zool Inst Kiel	30032	Wadden Sea of Lower Saxony	1988	0.25	1988	1985-1994	juvenile	male	0	0	2	2	2	2	2	8	0	0	0	0	0	0	no	Kahle, Ludolphy
1893	Zool Inst Kiel	30039	Wadden Sea of Lower Saxony	1988	1	1987	1985-1994	juvenile	female	0	0	2	2	2	2	2	8	0	0	0	0	0	0	no	Kahle, Ludolphy
1895	Zool Inst Kiel	30010	Wadden Sea of Lower Saxony	1988	2	1986	1985-1994	juvenile	female	0	0	2	2	2	2	2	8	0	0	0	0	0	0	no	Kahle, Ludolphy
1896	Zool Inst Kiel	30043	Wadden Sea of Lower Saxony	1988	1	1987	1985-1994	juvenile	male	0	0	2	2	2	2	2	8	0	0	0	0	0	0	no	Kahle, Ludolphy
1898	Zool Inst Kiel	30041	Wadden Sea of Lower Saxony	1988	10	1978	1976-1984	adult	female	0	0	2	2	2	2	2	8	0	0	0	0	0	0	no	Kahle, Ludolphy
1900	Zool Inst Kiel	30054	Wadden Sea of Lower Saxony	1988	1	1987	1985-1994	juvenile	female	0	0	2	2	2	2	2	8	0	0	0	0	0	0	no	Kahle, Ludolphy
1901	Zool Inst Kiel	30019	Wadden Sea of Lower Saxony	1988	1	1987	1985-1994	juvenile	female	0	0	2	2	2	2	2	8	0	0	0	0	0	0	no	Kahle, Ludolphy
1902	Zool Inst Kiel	30016	Wadden Sea of Lower Saxony	1988	5	1983	1976-1984	juvenile	female	0	0	2	2	2	2	2	8	0	0	0	0	0	0	no	Kahle, Ludolphy
1904	Zool Inst Kiel	30030	Wadden Sea of Hamburg & Elbe Estuary	1989	0.5	1988	1985-1994	juvenile	female	0	0	2	2	2	2	2	8	0	0	0	0	0	0	no	Kahle, Ludolphy
1906	Zool Inst Kiel	30067	Wadden Sea of Lower Saxony	1988	0.0833333	1988	1985-1994	early postnatal	female	0	0	2	2	2	2	2	8	0	0	0	0	0	0	no	Kahle, Ludolphy
1907	Zool Inst Kiel	30042	Wadden Sea of Lower Saxony	1988	7	1981	1976-1984	adult	female	0	0	2	2	2	2	2	8	0	0	0	0	0	0	no	Kahle, Ludolphy
1908	Zool Inst Kiel	30064	Wadden Sea of Lower Saxony	1988	5	1983	1976-1984	juvenile	female	0	0	2	2	2	2	2	8	0	0	0	0	0	0	no	Kahle, Ludolphy
1909	Zool Inst Kiel	30031	Wadden Sea of Lower Saxony	1988	0.166667	1988	1985-1994	juvenile	male	0	0	2	0	2	2	2	6	0	0	0	0	0	0	no	Kahle, Ludolphy
1910	Zool Inst Kiel	30040	Wadden Sea of Lower Saxony	1988	5	1983	1976-1984	juvenile	male	0	0	2	2	2	2	2	8	0	0	0	0	0	0	no	Kahle, Ludolphy
1911	Zool Inst Kiel	30036	Wadden Sea of Lower Saxony	1988	0.166667	1988	1985-1994	juvenile	female	0	0	0	2	0	0	2	2	0	0	0	0	0	0	no	Kahle, Ludolphy
1912	Zool Inst Kiel	30025	Wadden Sea of Lower Saxony	1988	1	1987	1985-1994	juvenile	female	0	0	2	2	2	2	2	8	0	0	0	0	0	0	no	Kahle, Ludolphy
1913	Zool Inst Kiel	30045	Wadden Sea of Lower Saxony	1988	4	1984	1976-1984	juvenile	female	0	0	2	2	2	2	2	8	0	0	0	0	0	0	no	Kahle, Ludolphy
1915	Zool Inst Kiel	30051	Wadden Sea of Lower Saxony	1988	5	1983	1976-1984	juvenile	male	0	0	3	3	2	2	3	10	0	0	0	0	0	0	no	Kahle, Ludolphy
1916	Zool Inst Kiel	30009	Wadden Sea of Lower Saxony	1988	3	1985	1985-1994	juvenile	male	0	0	2	2	2	3	3	9	0	0	0	0	0	0	no	Kahle, Ludolphy
1954	Zool Inst Kiel	30017	Wadden Sea of Lower Saxony	1988	0.25	1988	1985-1994	juvenile	female	0	0	2	2	2	2	2	8	0	0	0	0	0	0	no	Kahle, Ludolphy
1955	Zool Inst Kiel	30653	Wadden Sea of Hamburg & Elbe Estuary	1988	1	1987	1985-1994	juvenile	female	0	0	2	2	2	2	2	8	0	0	0	0	0	0	no	Kahle, Ludolphy
1956	Zool Inst Kiel	30062	Wadden Sea of Lower Saxony	1988	4	1984	1976-1984	juvenile	male	0	0	2	2	2	2	2	8	0	0	0	0	0	0	no	Kahle, Ludolphy
1957	Zool Inst Kiel	30066	Wadden Sea of Lower Saxony	1988	0.25	1988	1985-1994	juvenile	female	0	0	2	2	2	2	2	8	0	0	0	0	0	0	no	Kahle, Ludolphy
1958	Zool Inst Kiel	30024	Wadden Sea of Lower Saxony	1988	0.25	1988	1985-1994	juvenile	male	0	0	2	2	2	2	2	8	0	0	0	0	0	0	no	Kahle, Ludolphy
1959	Zool Inst Kiel	30035	Wadden Sea of Lower Saxony	1988	3	1985	1985-1994	juvenile	male	0	0	2	2	2	2	2	8	0	0	0	0	0	0	no	Kahle, Ludolphy
1960	Zool Inst Kiel	30026	Wadden Sea of Hamburg & Elbe Estuary	1988	6	1982	1976-1984	adult	female	0	0	3	3	2	2	3	10	0	0	0	0	0	0	no	Kahle, Ludolphy
1961	Zool Inst Kiel	30033	Wadden Sea of Lower Saxony	1988	3	1985	1985-1994	juvenile	female	0	0	2	2	2	2	2	8	0	0	0	0	0	0	no	Kahle, Ludolphy
1962	Zool Inst Kiel	30012	Wadden Sea of Lower Saxony	1988	1	1987	1985-1994	juvenile	female	0	0	2	2	2	2	2	8	0	0	0	0	0	0	no	Kahle, Ludolphy
1963	Zool Inst Kiel	30059	Wadden Sea of Lower Saxony	1988	3	1985	1985-1994	juvenile	male	0	0	2	2	2	2	2	8	0	0	0	0	0	0	no	Kahle, Ludolphy
1965	Zool Inst Kiel	30065	Wadden Sea of Lower Saxony	1988	1	1987	1985-1994	juvenile	male	0	0	2	2	2	2	2	8	0	0	0	0	0	0	no	Kahle, Ludolphy
1966	Zool Inst Kiel	27966	Wadden Sea of Schleswig-Holstein	1988	2	1986	1985-1994	juvenile	male	0	0	2	2	2	2	2	8	0	0	0	0	0	0	no	Kahle, Ludolphy
1967	Zool Inst Kiel	27928	Wadden Sea of Schleswig-Holstein	1988	3	1985	1985-1994	juvenile	male	0	0	2	2	3	3	3	10	0	0	0	0	0	0	no	Kahle, Ludolphy
1969	Zool Inst Kiel	27907	Wadden Sea of Schleswig-Holstein	1988	5	1983	1976-1984	juvenile	female	0	0	3	2	2	2	3	9	0	0	0	0	0	0	no	Kahle, Ludolphy
1970	Zool Inst Kiel	27933	Wadden Sea of Schleswig-Holstein	1988	4	1984	1976-1984	juvenile	female	0	0	2	2	2	2	2	8	0	0	0	0	0	0	no	Kahle, Ludolphy
1971	Zool Inst Kiel	27909	Wadden Sea of Schleswig-Holstein	1988	4	1984	1976-1984	juvenile	female	0	0	2	2	2	2	2	8	0	0	0	0	0	0	no	Kahle, Ludolphy
1972	Zool Inst Kiel	16419	Wadden Sea of Schleswig-Holstein	1974	0.25	1974	1951-1975	juvenile	male	0	0	0	2	0	0	2	2	0	0	0	0	0	0	no	Kahle, Ludolphy
1974	Zool Inst Kiel	27591	Wadden Sea of Schleswig-Holstein	1988	0.666667	1987	1985-1994	juvenile	male	0	0	2	2	2	2	2	8	0	0	0	0	0	0	no	Kahle, Ludolphy
1975	Zool Inst Kiel	16726	Wadden Sea of Schleswig-Holstein	1974	7	1967	1951-1975	adult	female	0	0	3	3	2	2	3	10	0	0	0	0	0	0	no	Kahle, Ludolphy
1977	Zool Inst Kiel	27908	Wadden Sea of Schleswig-Holstein	1988	6	1982	1976-1984	adult	male	0	0	2	2	2	2	2	8	0	0	0	0	0	0	no	Kahle, Ludolphy
1978	Zool Inst Kiel	19315	Wadden Sea of Schleswig-Holstein	1977	4	1973	1951-1975	juvenile	female	0	0	2	2	2	2	2	8	0	0	0	0	0	0	no	Kahle, Ludolphy
1980	Zool Inst Kiel	27708	Wadden Sea of Schleswig-Holstein	1988	2	1986	1985-1994	juvenile	male	0	0	2	2	2	2	2	8	0	0	0	0	0	0	no	Kahle, Ludolphy
1981	Zool Inst Kiel	27587	Wadden Sea of Schleswig-Holstein	1988	0.666667	1987	1985-1994	juvenile	female	0	0	2	2	0	0	2	4	0	0	0	0	0	0	no	Kahle, Ludolphy
